# Supplementary material for: Genome-wide survey of the bipartite structure and pathogenesis-related genes of Neostagonosporella sichuanensis, a causal agent of Fishscale bamboo rhombic-spot disease
Source: Front Microbiol. 2024 Sep 18;15:1456993. doi: 10.3389/fmicb.2024.1456993 (PMC11444983; doi:10.3389/fmicb.2024.1456993)
Supplement: Supplementary file 1 [file Data_Sheet_1.zip]

Archive with 19 entries (19 files):
- Supplementary Figure.pdf
- Supplementary Table 1.XLSX
- Supplementary Table 10.XLSX
- Supplementary Table 11.XLSX
- Supplementary Table 12.XLSX
- Supplementary Table 13.XLSX
- Supplementary Table 14.XLSX
- Supplementary Table 15.XLSX
- Supplementary Table 16.XLSX
- Supplementary Table 17.XLSX
- Supplementary Table 18.XLSX
- Supplementary Table 2.XLSX
- Supplementary Table 3.XLSX
- Supplementary Table 4.XLSX
- Supplementary Table 5.XLSX
- Supplementary Table 6.XLSX
- Supplementary Table 7.XLSX
- Supplementary Table 8.XLSX
- Supplementary Table 9.XLSX
