# Supplementary material for: Genome-wide survey of the bipartite structure and pathogenesis-related genes of Neostagonosporella sichuanensis, a causal agent of Fishscale bamboo rhombic-spot disease
Source: Front Microbiol. 2024 Sep 18;15:1456993. doi: 10.3389/fmicb.2024.1456993 (PMC11444983; doi:10.3389/fmicb.2024.1456993)
Supplement: Supplementary file 1 [file Data_Sheet_1.zip › Supplementary Table 1.XLSX]

## Sheet: Sheet1
Supplementary Table 1 Strains of Pleosporales species used in phylogenomic analyses
Species Name	Strain	GenBank Accession Number / JGI Project Id
Aaosphaeria arxii	CBS 175.79	GCA10015735.1
Acrocalymma vagum	DSE3081	1246784*
Alternaria alternata	SRC1lrK2f	GCF1642055.1
Amniculicola lignicola	CBS 123094	1011328*
Ampelomyces quisqualis	HMLAC05119	GCA_010094095.1
Aquilomyces patris	DSE4099	1246776*
Ascochyta rabiei	Me14	GCF4011695.2
Bipolaris maydis	ATCC 48331	GCF354255.1
Boeremia exigua	MPI-SDFR-AT-0100	GCF20726555.1
Botryosphaeria dothidea	sdau11-99	GCA11503125.2
Byssothecium circinans	CBS 675.92	GCA_010015675.1
Clathrospora elynae	CBS 161.51	GCA_010015635.1
Clohesyomyces aquaticus	CBS 115471	GCA_002105025.1
Corynespora cassiicola	Philippines	GCA3016335.1
Cucurbitaria berberidis	CBS 394.84	GCF10015615.1
Curvularia clavata	yc1106	GCA23920165.1
Darksidea gamma	DSE7008	1246768*
Decorospora gaudefroyi	P77	1032354*
Delitschia confertaspora	ATCC 74209	GCA10093945.1
Dendryphion nanum	MPI-CAGE-CH-0243	GCA20744415.1
Didymella exigua	CBS 183.55	GCF10094145.1
Didymocrea sadasivanii	CBS 438.65	1054427*
Didymosphaeria variabile	IMI 356815	GCF27946475.1
Diplodia corticola	CBS 112549	GCF1883845.1
Dothidotthia symphoricarpi	CBS 119687	GCF10015815.1
Epicoccum nigrum	ICMP 19927	GCA2116315.1
Exserohilum turcica	Et28A	GCF359705.1
Fenestella fenestrata	ATCC 66461	1119197*
Flavomyces fulophazii	DSE8309	1246780*
Karstenula rhodostoma	CBS 690.94	GCA10093485.1
Lentithecium fluviatile	CBS 122367	GCA10405425.1
Leptosphaeria biglobosa	CA1	GCA22343325.1
Leptosphaeria microscopica	UNIPAMPA013	1270830*
Lindgomyces ingoldianus	ATCC 200398	1042878*
Lizonia empirigonia	CBS 542.76	1019756*
Lophiostoma macrostomum	CBS 122681	1011356*
Lophiotrema nucula	CBS 627.86	GCA10015825.1
Macroventuria anomochaeta	CBS 525.71	GCF10093625.1
Massarina eburnea	CBS 473.64	GCA10093635.1
Massariosphaeria phaeospora	CBS 611.86	GCA11032825.1
Melanomma pulvis-pyrius	CBS 109.77	GCA10093585.1
Neocucurbitaria cava	IMI 356814	GCA27946455.1
Ophiobolus disseminans	CBS 113818	GCA10093685.1
Parafenestella ontariensis	EI-6	1356446*
Paraphaeosphaeria sporulosa	AP3s5-JAC2a	GCF1642045.1
Paraphoma chrysanthemicola	MPI-SDFR-AT-0120	1103516*
Parastagonospora nodorum	SN15	GCF146915.1
Periconia macrospinosa	DSE2036	GCA3073855.1
Phaeosphaeria poagena	MPI-PUGE-AT-0046c	1103615*
Leptosphaeria maculan	v23.1.3	GCA_000230375.1
Pleospora avicennia	ATCC 66911	1042896*
Polyplosphaeria fusca	CBS 125425	GCA_010093805.1
Pyrenochaeta lycopersici	MPI-SDFR-AT-0127	1103587*
Pyrenophora tritici-repentis	Pt-1C-BFP	GCF149985.1
Setomelanomma holmii	CBS 110217	GCA10015745.1
Setophoma terrestris	DSE6109	1246788*
Sporormia fimetaria	CBS 119925	GCA10093795.1
Stagonospora sp.	SRC1lsM3a	GCA1644525.1
Stagonosporopsis vannaccii	LFN0148	GCA28584115.1
Stemphylium lycopersici	CIDEFI 212	GCA3268315.1
Teichospora sp.	FL1471	1033496*
Trematosphaeria pertusa	CBS 122368	GCF10094035.1
Westerdykella ornata	CBS 379.55	GCF10094085.1
Zopfia rhizophila	CBS 207.26	GCA10093925.1
Notes: * means genome annotation is available in the DOE JGI Genome Portal.
