# Supplementary material for: Genome-wide survey of the bipartite structure and pathogenesis-related genes of Neostagonosporella sichuanensis, a causal agent of Fishscale bamboo rhombic-spot disease
Source: Front Microbiol. 2024 Sep 18;15:1456993. doi: 10.3389/fmicb.2024.1456993 (PMC11444983; doi:10.3389/fmicb.2024.1456993)
Supplement: Supplementary file 1 [file Data_Sheet_1.zip › Supplementary Table 10.XLSX]

## Sheet: Sheet1
Supplementary Table 10 The prediction of lifestyles of phaeosphaeriacous pathogens
Species name	nomenclature	class	value
Neostagonosporella sichuanensis SICAUCC 16-0001	nomenclature1	hemibiotroph	1
Neostagonosporella sichuanensis SICAUCC 16-0001	nomenclature1	saprotroph	0.928344
Neostagonosporella sichuanensis SICAUCC 16-0001	nomenclature1	symbiont	0.818956
Neostagonosporella sichuanensis SICAUCC 16-0001	nomenclature1	necrotroph	0.702436
Neostagonosporella sichuanensis SICAUCC 16-0001	nomenclature1	biotroph	0
Neostagonosporella sichuanensis SICAUCC 23-1040	nomenclature1	saprotroph	1
Neostagonosporella sichuanensis SICAUCC 23-1040	nomenclature1	hemibiotroph	0.942573
Neostagonosporella sichuanensis SICAUCC 23-1040	nomenclature1	symbiont	0.902635
Neostagonosporella sichuanensis SICAUCC 23-1040	nomenclature1	necrotroph	0.583056
Neostagonosporella sichuanensis SICAUCC 23-1040	nomenclature1	biotroph	0
Ophiobolus disseminans	nomenclature1	necrotroph	1
Ophiobolus disseminans	nomenclature1	hemibiotroph	0.910065
Ophiobolus disseminans	nomenclature1	saprotroph	0.361384
Ophiobolus disseminans	nomenclature1	symbiont	0.255284
Ophiobolus disseminans	nomenclature1	biotroph	0
Setomelanomma holmii	nomenclature1	necrotroph	1
Setomelanomma holmii	nomenclature1	hemibiotroph	0.901678
Setomelanomma holmii	nomenclature1	saprotroph	0.363147
Setomelanomma holmii	nomenclature1	symbiont	0.25034
Setomelanomma holmii	nomenclature1	biotroph	0
Setophoma terrestris	nomenclature1	necrotroph	1
Setophoma terrestris	nomenclature1	hemibiotroph	0.854171
Setophoma terrestris	nomenclature1	saprotroph	0.323822
Setophoma terrestris	nomenclature1	symbiont	0.212432
Setophoma terrestris	nomenclature1	biotroph	0
Stagonospora sp.	nomenclature1	necrotroph	1
Stagonospora sp.	nomenclature1	hemibiotroph	0.871403
Stagonospora sp.	nomenclature1	saprotroph	0.34593
Stagonospora sp.	nomenclature1	symbiont	0.22519
Stagonospora sp.	nomenclature1	biotroph	0
