# Supplementary material for: Genome-wide survey of the bipartite structure and pathogenesis-related genes of Neostagonosporella sichuanensis, a causal agent of Fishscale bamboo rhombic-spot disease
Source: Front Microbiol. 2024 Sep 18;15:1456993. doi: 10.3389/fmicb.2024.1456993 (PMC11444983; doi:10.3389/fmicb.2024.1456993)
Supplement: Supplementary file 1 [file Data_Sheet_1.zip › Supplementary Table 11.XLSX]

## Sheet: Sheet1
Supplementary Table 11 Number of Transposable elements detected in the surveyed genomes of phaeosphaeriacous fungi
	Neostagonosporella sichuanensis SICAUCC 16-0001	Neostagonosporella sichuanensis SICAUCC 23-0140	Ampelomyces quisqualis	Stagonospora sp.	Setomelanomma holmii	Ophiobolus disseminans	Parastagonospora nodorum	Leptosphaeria microscopica	Paraphoma chrysanthemicola	Phaeosphaeria poagena	Setophoma terrestris
SINEs	0	0	0	0	0	42	0	0	0	0	0
LINEs	21	0	15	0	117	149	0	176	0	0	695
LTR elements	4393	3642	3292	26	615	1509	505	1757	267	300	812
hobo-Activator	84	153	87	0	431	156	0	480	36	0	709
Tc1-IS630-Pogo	565	133	71	32	1398	469	314	1849	304	119	1823
MULE-MuDR	0	0	0	0	0	0	0	59	0	0	446
PiggyBac	0	0	0	0	0	0	0	0	0	0	76
Total number	5063	3928	3465	58	2561	2325	819	4321	607	419	4561
Length occupied (bp)	9162555	9720963	6709101	49811	1964422	2483776	1201457	3662278	984492	616882	4912899
Percentage of sequence (%)	19.08	20.09	18.22	0.14	5.01	5.96	3.24	8.89	2.42	1.81	10.03
