# Supplementary material for: Genome-wide survey of the bipartite structure and pathogenesis-related genes of Neostagonosporella sichuanensis, a causal agent of Fishscale bamboo rhombic-spot disease
Source: Front Microbiol. 2024 Sep 18;15:1456993. doi: 10.3389/fmicb.2024.1456993 (PMC11444983; doi:10.3389/fmicb.2024.1456993)
Supplement: Supplementary file 1 [file Data_Sheet_1.zip › Supplementary Table 12.XLSX]

## Sheet: Sheet1
Supplementary Table 12 The occurrence and frequency of repeat-induced point (RIP) mutations in the surveyed genomes of phaeosphaeriacous fungi
	RIP affected count of genomic proportion (%)	Count of LRARs1)	Average GC content of LRARs (%)	Genomic proportion of LRARs (bp)	Product value for LRARs2)	Substrate value for LRARs3)	Composite value for LRARs4)
Neostagonosporella sichuanensis SICAUCC 16-0001	6.93	189	20.97	1463262	1.55	0.09	1.47
Neostagonosporella sichuanensis SICAUCC 23-0140	6.38	130	20.73	989500	1.55	0.09	1.46
Ampelomyces quisqualis	25.83	331	28.66	9049113	2.17	0.34	1.82
Leptosphaeria microscopica	2.65	52	36.37	316000	1.74	0.55	1.18
Ophiobolus disseminans	2.5	62	39.71	388500	1.97	0.6	1.37
Paraphoma chrysanthemicola	3.09	63	26.02	1024500	1.87	0.25	1.62
Parastagonospora nodorum	5.6	168	26.25	1358000	2.04	0.48	1.56
Phaeosphaeria poagena	3	32	23.8	963500	1.73	0.13	1.6
Setophoma terrestris	1.22	22	26.88	141155	1.75	0.24	1.51
Setomelanomma holmii	0.57	3	38.5	15305	2.13	0.62	1.51
Stagonospora sp.	0.33	4	33.63	21500	2.02	0.43	1.58
1) LRAR= Large RIP affected genomic regions. More than 4,000 bp are consecutively affected by RIP.
2) Product Value for LRARs is the TpA/ ApT index.
3) The Substrate Value for LRARs is the CpA +TpG/ ApC + GpT index.
4) The Composite Value for LRARs is the (TpA/ ApT)–(CpA + TpG/ ApC + GpT) index.
