# Supplementary material for: Genome-wide survey of the bipartite structure and pathogenesis-related genes of Neostagonosporella sichuanensis, a causal agent of Fishscale bamboo rhombic-spot disease
Source: Front Microbiol. 2024 Sep 18;15:1456993. doi: 10.3389/fmicb.2024.1456993 (PMC11444983; doi:10.3389/fmicb.2024.1456993)
Supplement: Supplementary file 1 [file Data_Sheet_1.zip › Supplementary Table 13.XLSX]

## Sheet: Sheet1
Supplementary Table 13 GO enrichment analysis of expanded and contracted gene families of Neostagonosporella sichuanensis
Expansion/contraction	GO ID	Namespace	Name	Protein count of unique input accessions	p-value
Expansion	GO:0016042	biological process	lipid catabolic process	26	2.09171e-16
Expansion	GO:0005739	cellular component	mitochondrion	25	4.47756e-21
Expansion	GO:0004674	molecular function	protein serine/threonine kinase activity	13	5.29092e-10
Expansion	GO:0006513	biological process	protein monoubiquitination	12	2.93518e-23
Expansion	GO:0050318	molecular function	tannase activity	10	2.32381e-19
Expansion	GO:0055085	biological process	transmembrane transport	7	7.03129e-32
Expansion	GO:1903457	biological process	lactate catabolic process	6	1.05475e-05
Expansion	GO:0046777	biological process	protein autophosphorylation	4	4.3943e-05
Expansion	GO:0007099	biological process	centriole replication	3	3.51542e-06
Expansion	GO:0009847	biological process	spore germination	3	0.00163005
contraction	GO:0005525	molecular_function	GTP binding	494	0
contraction	GO:0055085	biological_process	transmembrane transport	351	1.09635e-06
contraction	GO:0016705	molecular_function	oxidoreductase activity, acting on paired donors, with incorporation or reduction of molecular oxygen	276	2.97834e-65
contraction	GO:0016114	biological_process	terpenoid biosynthetic process	136	3.50185e-18
contraction	GO:0045493	biological_process	xylan catabolic process	118	7.98875e-07
contraction	GO:0016746	molecular_function	transferase activity, transferring acyl groups	111	5.31386e-45
contraction	GO:0008171	molecular_function	O-methyltransferase activity	85	3.20282e-35
contraction	GO:0004497	molecular_function	monooxygenase activity	84	0.0134271
contraction	GO:0006351	biological_process	transcription, DNA-templated	71	2.83205e-23
contraction	GO:0016614	molecular_function	oxidoreductase activity, acting on CH-OH group of donors	53	5.07415e-14
contraction	GO:0031098	biological_process	stress-activated protein kinase signaling cascade	44	0.00310779
contraction	GO:0042759	biological_process	long-chain fatty acid biosynthetic process	43	6.18151e-35
contraction	GO:0045122	biological_process	aflatoxin biosynthetic process	41	5.15932e-11
contraction	GO:0003333	biological_process	amino acid transmembrane transport	41	0.010519
contraction	GO:1900793	biological_process	shamixanthone biosynthetic process	37	4.89767e-15
contraction	GO:0045461	biological_process	sterigmatocystin biosynthetic process	37	0.000483007
contraction	GO:0005975	biological_process	carbohydrate metabolic process	35	2.36752e-06
contraction	GO:0035351	biological_process	heme transmembrane transport	33	1.99154e-19
contraction	GO:0035835	biological_process	indole alkaloid biosynthetic process	32	2.03873e-22
contraction	GO:0008643	biological_process	carbohydrate transport	29	0.00237868
contraction	GO:0072348	biological_process	sulfur compound transport	28	2.25331e-12
contraction	GO:0006777	biological_process	Mo-molybdopterin cofactor biosynthetic process	28	5.16607e-09
contraction	GO:0008270	molecular_function	zinc ion binding	27	3.21219e-23
contraction	GO:0000272	biological_process	polysaccharide catabolic process	27	1.12792e-17
contraction	GO:0044273	biological_process	sulfur compound catabolic process	27	0.000158302
contraction	GO:0008654	biological_process	phospholipid biosynthetic process	27	0.0104476
contraction	GO:0045735	molecular_function	nutrient reservoir activity	24	5.0005e-11
contraction	GO:0016021	cellular_component	integral component of membrane	22	3.73547e-15
contraction	GO:0055114	biological_process	oxidation-reduction process	22	3.20268e-06
contraction	GO:0017000	biological_process	antibiotic biosynthetic process	22	0.0165309
contraction	GO:0042802	molecular_function	identical protein binding	21	9.03716e-13
contraction	GO:0075306	biological_process	regulation of conidium formation	20	3.614e-15
contraction	GO:2000899	biological_process	xyloglucan catabolic process	20	0.000163818
contraction	GO:0000023	biological_process	maltose metabolic process	20	0.000215488
contraction	GO:0006412	biological_process	translation	18	2.06142e-44
contraction	GO:0046300	biological_process	2,4-dichlorophenoxyacetic acid catabolic process	18	2.85809e-11
contraction	GO:0009617	biological_process	response to bacterium	18	1.10233e-10
contraction	GO:0015945	biological_process	methanol metabolic process	18	0.0068842
contraction	GO:0030245	biological_process	cellulose catabolic process	16	4.57645e-41
contraction	GO:0030435	biological_process	sporulation resulting in formation of a cellular spore	16	1.78303e-16
contraction	GO:0016787	molecular_function	hydrolase activity	16	5.23136e-14
contraction	GO:0006629	biological_process	lipid metabolic process	16	0.000531727
contraction	GO:0015031	biological_process	protein transport	15	2.86185e-75
contraction	GO:0003958	molecular_function	NADPH-hemoprotein reductase activity	15	1.77326e-10
contraction	GO:0015174	molecular_function	basic amino acid transmembrane transporter activity	13	1.34646e-05
contraction	GO:0031048	biological_process	chromatin silencing by small RNA	13	7.15644e-05
contraction	GO:0022857	molecular_function	transmembrane transporter activity	12	3.47203e-10
contraction	GO:0006979	biological_process	response to oxidative stress	12	2.92324e-06
contraction	GO:0007224	biological_process	smoothened signaling pathway	12	6.18402e-06
contraction	GO:0036376	biological_process	sodium ion export from cell	12	0.0045505
contraction	GO:0007165	biological_process	signal transduction	11	1.82791e-19
contraction	GO:0009615	biological_process	response to virus	11	0.00357497
contraction	GO:0009636	biological_process	response to toxic substance	9	0.0018131
contraction	GO:0046685	biological_process	response to arsenic-containing substance	9	0.00635414
contraction	GO:0019285	biological_process	glycine betaine biosynthetic process from choline	9	0.0069969
contraction	GO:0001516	biological_process	prostaglandin biosynthetic process	9	0.0176678
contraction	GO:0045944	biological_process	positive regulation of transcription from RNA polymerase II promoter	8	4.03071e-10
contraction	GO:0008152	biological_process	metabolic process	8	1.31402e-07
contraction	GO:0006696	biological_process	ergosterol biosynthetic process	8	0.0190991
contraction	GO:0008061	molecular_function	chitin binding	7	3.56137e-06
contraction	GO:0008353	molecular_function	RNA polymerase II carboxy-terminal domain kinase activity	7	2.37847e-05
contraction	GO:0001878	biological_process	response to yeast	7	0.0011427
contraction	GO:0034968	biological_process	histone lysine methylation	7	0.00799918
contraction	GO:0070914	biological_process	UV-damage excision repair	7	0.00938777
contraction	GO:0008033	biological_process	tRNA processing	6	3.44963e-11
contraction	GO:0006096	biological_process	glycolytic process	6	5.98938e-07
contraction	GO:0018101	biological_process	protein citrullination	6	2.1514e-05
contraction	GO:0015862	biological_process	uridine transport	6	2.1514e-05
contraction	GO:0036278	biological_process	positive regulation of transcription from RNA polymerase II promoter in response to nitrogen starvation	6	2.1514e-05
contraction	GO:0050270	molecular_function	S-adenosylhomocysteine deaminase activity	6	0.00218951
contraction	GO:0006355	biological_process	regulation of transcription, DNA-templated	5	2.04954e-16
contraction	GO:0004252	molecular_function	serine-type endopeptidase activity	5	6.1e-05
contraction	GO:1901583	biological_process	tetrapeptide transmembrane transport	5	0.000129688
contraction	GO:0003323	biological_process	type B pancreatic cell development	5	0.000129688
contraction	GO:0033966	molecular_function	N-substituted formamide deformylase activity	5	0.000649041
contraction	GO:0006633	biological_process	fatty acid biosynthetic process	5	0.000961452
contraction	GO:0009635	biological_process	response to herbicide	5	0.00189464
contraction	GO:0006401	biological_process	RNA catabolic process	5	0.00704178
contraction	GO:0045490	biological_process	pectin catabolic process	4	4.2433e-08
contraction	GO:0046392	biological_process	galactarate catabolic process	4	0.000780105
contraction	GO:0046687	biological_process	response to chromate	4	0.000780105
contraction	GO:0008106	molecular_function	alcohol dehydrogenase (NADP+) activity	4	0.000780105
contraction	GO:0007283	biological_process	spermatogenesis	4	0.00281779
contraction	GO:0045807	biological_process	positive regulation of endocytosis	4	0.00325209
contraction	GO:0050784	biological_process	cocaine catabolic process	4	0.00813366
contraction	GO:0070857	biological_process	regulation of bile acid biosynthetic process	4	0.00813366
contraction	GO:0034612	biological_process	response to tumor necrosis factor	4	0.00813366
contraction	GO:0006357	biological_process	regulation of transcription from RNA polymerase II promoter	3	9.59182e-40
contraction	GO:0005634	cellular_component	nucleus	3	1.32314e-21
contraction	GO:0005886	cellular_component	plasma membrane	3	1.75788e-16
contraction	GO:0006508	biological_process	proteolysis	3	3.12474e-16
contraction	GO:0006631	biological_process	fatty acid metabolic process	3	1.91037e-13
contraction	GO:0006635	biological_process	fatty acid beta-oxidation	3	1.50625e-06
contraction	GO:0006572	biological_process	tyrosine catabolic process	3	4.73589e-06
contraction	GO:0009251	biological_process	glucan catabolic process	3	0.000507677
contraction	GO:0042843	biological_process	D-xylose catabolic process	3	0.00140655
contraction	GO:0060968	biological_process	regulation of gene silencing	3	0.00468261
contraction	GO:0015771	biological_process	trehalose transport	3	0.00736545
contraction	GO:0045454	biological_process	cell redox homeostasis	3	0.00840209
contraction	GO:0006952	biological_process	defense response	3	0.01561
contraction	GO:0016135	biological_process	saponin biosynthetic process	3	0.01561
contraction	GO:0043622	biological_process	cortical microtubule organization	3	0.01561
contraction	GO:0000271	biological_process	polysaccharide biosynthetic process	3	0.01561
contraction	GO:0006511	biological_process	ubiquitin-dependent protein catabolic process	2	9.64327e-51
contraction	GO:0016125	biological_process	sterol metabolic process	2	1.00618e-12
contraction	GO:0008236	molecular_function	serine-type peptidase activity	2	1.76587e-12
contraction	GO:0051301	biological_process	cell division	2	1.11399e-09
contraction	GO:0006855	biological_process	drug transmembrane transport	2	4.61858e-07
contraction	GO:0008168	molecular_function	methyltransferase activity	2	1.29904e-06
contraction	GO:0005737	cellular_component	cytoplasm	2	2.57349e-06
contraction	GO:0006325	biological_process	chromatin organization	2	1.64277e-05
contraction	GO:0006810	biological_process	transport	2	6.1541e-05
contraction	GO:0006260	biological_process	DNA replication	2	6.1541e-05
contraction	GO:0016874	molecular_function	ligase activity	2	7.24553e-05
contraction	GO:0010124	biological_process	phenylacetate catabolic process	2	0.000224345
contraction	GO:0006090	biological_process	pyruvate metabolic process	2	0.00170736
contraction	GO:0031154	biological_process	culmination involved in sorocarp development	2	0.0026848
contraction	GO:0006396	biological_process	RNA processing	2	0.0056175
contraction	GO:0000296	biological_process	spermine transport	2	0.0074996
contraction	GO:0042761	biological_process	very long-chain fatty acid biosynthetic process	2	0.00997172
contraction	GO:0000122	biological_process	negative regulation of transcription from RNA polymerase II promoter	2	0.0173914
