# Supplementary material for: Genome-wide survey of the bipartite structure and pathogenesis-related genes of Neostagonosporella sichuanensis, a causal agent of Fishscale bamboo rhombic-spot disease
Source: Front Microbiol. 2024 Sep 18;15:1456993. doi: 10.3389/fmicb.2024.1456993 (PMC11444983; doi:10.3389/fmicb.2024.1456993)
Supplement: Supplementary file 1 [file Data_Sheet_1.zip › Supplementary Table 14.XLSX]

## Sheet: Sheet1
Supplementary Table 14 Attributes of coding sequences from genome regions within AT-rich and GC-equilibrated regions of analyzed phaeosphaeriacous fungi and Leptosphaeria maculans
Features	Neostagonosporella sichuanensis SICAUCC 23-0140	Neostagonosporella sichuanensis SICAUCC 16-0001	Ampelomyces quisqualis	Leptosphaeria microscopica	Ophiobolus disseminans	Phaeosphaeria poagena	Paraphoma chrysanthemicola	Parastagonospora nodorum	Leptosphaeria maculans	Setomelanomma holmii	Setophoma terrestris	Stagonospora sp.
Genome size (Mb)	48.4	48	36.8	41.2	41.7	34.1	40.7	37.2	45.1	39.2	49	36.1
% AT-rich regions	37.2	36.8	26.6	4.18	5.19	2.91	2.56	6.47	37	/	/	/
GC peak in AT-rich regions	21.9	22.2	28.6	39.5	40.5	23.1	22.2	25.8	33.8	/	/	/
Genes in AT-rich regions	0	0	39	27	59	0	4	2	0	/	/	/
Gene density in AT-rich regions	0	0	3.99	15.7	27.2	0	3.85	0.835	0	/	/	/
Range of GC content in AT-rich regions	0->35.3	0->35.3	0->38.1	0->41.3	0->43.3	0->29.5	0->29.3	0->33.4	0->42	/	/	/
% GC-balanced regions	62.8	63.2	73.4	95.8	94.8	97.1	97.4	93.5	63	/	/	/
GC peak in GC-balanced regions	50.8	50.6	52.7	52.1	52.4	51.9	52.2	52.3	52.2	/	/	/
Genes in GC-balanced regions	10313	10044	11108	13821	15967	12804	15085	17472	12469	/	/	/
Gene density in GC-balanced regions	339	331	411	350	404	387	381	505	439	/	/	/
Range of GC content in GC-balanced regions	35.3->100	35.3->100	38.1->100	41.3->100	43.3->100	29.5->100	29.3->100	33.4->100	42->100	/	/	/
