# Supplementary material for: Genome-wide survey of the bipartite structure and pathogenesis-related genes of Neostagonosporella sichuanensis, a causal agent of Fishscale bamboo rhombic-spot disease
Source: Front Microbiol. 2024 Sep 18;15:1456993. doi: 10.3389/fmicb.2024.1456993 (PMC11444983; doi:10.3389/fmicb.2024.1456993)
Supplement: Supplementary file 1 [file Data_Sheet_1.zip › Supplementary Table 15.XLSX]

## Sheet: Sheet1
Supplementary Table 15 Strains used in secondary metabolites biosynthetic enzymes, carbohydrate-active enzymes, plant cell wall degrading enzymes, secreted proteins, and effectors analysis
Species Name	Strain	GenBank Accession Number / JGI Project Id
Alternaria alternata	SRC1lrK2f	GCA_001642055.1
Blumeria graminis f. sp. triticale	THUN-12	GCA_905067625.1
Botryosphaeria dothidea	sdau11-99	GCA_011503125.2
Botrytis cinerea	B05.10	GCA_000143535.4
Colletotrichum higginsianum	IMI 349063	GCF_001672515.1
Fusarium graminearum	PH-1; NRRL 31084	GCA_000240135.3
Golovinomyces cichoracearum	UMSG1	GCA_003611235.1
Leptosphaeria maculans	v23.1.3	GCF_000230375.1
Melampsora larici-populina	98AG31	GCA_000204055.1
Ophiobolus disseminans	CBS 113818	GCA_010093685.1
Parastagonospora nodorum	SN15	GCA_016801405.1
Puccinia graminis f. sp. tritici	CRL 75-36-700-3	GCA_000149925.1
Pyrenophora tritici-repentis	Pt-1C-BFP	GCA_000149985.1
Pyricularia oryzae	70-15	GCA_000002495.2
Setomelanomma holmii	CBS 110217	GCA_010015745.1
Setophoma terrestris	DSE6109	1307678*
Stagonospora sp.	SRC1lsM3a	GCA_001644525.1
Ustilago maydis	521	GCA_000328475.2
Valsa mali	03-8	GCA_000818155.1
Zymoseptoria tritici	IPO323	GCA_000219625.1
Notes: * means genome annotation is available in the DOE JGI Genome Portal.
