# Supplementary material for: Genome-wide survey of the bipartite structure and pathogenesis-related genes of Neostagonosporella sichuanensis, a causal agent of Fishscale bamboo rhombic-spot disease
Source: Front Microbiol. 2024 Sep 18;15:1456993. doi: 10.3389/fmicb.2024.1456993 (PMC11444983; doi:10.3389/fmicb.2024.1456993)
Supplement: Supplementary file 1 [file Data_Sheet_1.zip › Supplementary Table 16.XLSX]

## Sheet: Sheet1
Supplementary Table 16 GO annotation and PRAM annotation of the core secondary metabolites gene families of surveyed phaeosphaeriacous fungi
Orthogroup	Domain accession	Target name	GO term	GO class	Description	Gene ID of Neostagonosporella sichuanensis SICAUCC 16-0001	Gene ID of Neostagonosporella sichuanensis SICAUCC 23-0140
OG0000001	PF08659.11; PF00109.27; PF14765.7; PF00698.22; PF02801.23; PF16197.6; PF00107.27; PF13602.7; PF08242.13; PF13489.7; PF13847.7; PF13649.7; PF08241.13; PF00106.26; PF08240.13; PF00550.26	KR; ketoacyl-synt; PS-DH; Acyl_transf_1; Ketoacyl-synt_C; KAsynt_C_assoc; ADH_zinc_N; ADH_zinc_N_2; Methyltransf_12; Methyltransf_23; Methyltransf_31; Methyltransf_25; Methyltransf_11; adh_short; ADH_N; PP-binding	GO:0016746	Molecular function	transferase activity, transferring acyl groups	Ns16_03266	Ns23_02225
OG0000002	PF11807.9	UstYa	GO:0009405	Biological process	pathogenesis	Ns16_06736	Ns23_03242
OG0000005	PF11807.9	UstYa	GO:0043386	Biological process	mycotoxin biosynthetic process	Ns16_08290	Ns23_09453
OG0000006	PF16073.6; PF00109.27; PF00698.22; PF02801.23; PF00975.21; PF00550.26; PF14765.7; PF16197.6	SAT; ketoacyl-synt; Acyl_transf_1; Ketoacyl-synt_C; Thioesterase; PP-binding; PS-DH; KAsynt_C_assoc	GO:0009058	Biological process	biosynthetic process	Ns16_07421	Ns23_01902
OG0000009	PF00501.29; PF00668.21; PF00550.26	AMP-binding; Condensation; PP-binding	GO:0008152	Biological process	metabolic process	Ns16_06171	Ns23_09194
OG00000010	PF11807.9	UstYa	GO:0009405	Biological process	pathogenesis	Ns16_06695	Ns23_09247
OG00000012	PF00668.21; PF00501.29; PF00550.26	Condensation; AMP-binding; PP-binding	N/A	/	/	/	Ns23_09952
OG00000013	PF11807.9	UstYa	GO:0009405	Biological process	pathogenesis	Ns16_04278	Ns23_04343
OG00000014	PF00501.29; PF07993.13; PF00106.26; PF13561.7; PF08659.11; PF01370.22; PF00550.26; PF01073.20	AMP-binding; NAD_binding_4; adh_short; adh_short_C2; KR; Epimerase; PP-binding; 3Beta_HSD	GO:0017000	Biological process	antibiotic biosynthetic process	Ns16_10061	Ns23_05108
OG0000016	PF07993.13; PF00501.29 ; PF00550.26	NAD_binding_4; AMP-binding; PP-binding	GO:0016746	Molecular function	transferase activity, transferring acyl groups	Ns16_05480	Ns23_07504
OG0000018	PF07993.13; PF00501.29; PF00550.26; PF01370.22	NAD_binding_4; AMP-binding; PP-binding; Epimerase	GO:0019878	Biological process	lysine biosynthetic process via aminoadipic acid	Ns16_02659	Ns23_02511
OG0000019	PF00501.29; PF00668.21; PF00550.26; PF13193.7	AMP-binding; Condensation; PP-binding; AMP-binding_C	GO:0008152	Biological process	metabolic process	Ns16_0438	Ns23_03127
OG0000020	PF11807.9	UstYa	GO:0043386	Biological process	mycotoxin biosynthetic process	Ns16_09296	Ns23_04259
OG0000023	PF00348.18	polyprenyl_synt	GO:0006720	Biological process	isoprenoid metabolic process	Ns16_08083	Ns23_05321
OG0000024	PF11807.9	UstYa	GO:0009405	Biological process	pathogenesis	Ns16_03658	Ns23_04903
OG0000025	PF00494.20	SQS_PSY	GO:0008299	Biological process	isoprenoid biosynthetic process	Ns16_04852	Ns23_07915
OG0000026	PF00494.20	SQS_PSY	GO:0006696	Biological process	ergosterol biosynthetic process	Ns16_0636	Ns23_08180
OG0000029	PF13434.7; PF07992.15	K_oxygenase; Pyr_redox_2	GO:0004497	Molecular function	monooxygenase activity	/	Ns23_03125
