# Supplementary material for: Genome-wide survey of the bipartite structure and pathogenesis-related genes of Neostagonosporella sichuanensis, a causal agent of Fishscale bamboo rhombic-spot disease
Source: Front Microbiol. 2024 Sep 18;15:1456993. doi: 10.3389/fmicb.2024.1456993 (PMC11444983; doi:10.3389/fmicb.2024.1456993)
Supplement: Supplementary file 1 [file Data_Sheet_1.zip › Supplementary Table 17.XLSX]

## Sheet: Sheet1
Supplementary Table 17 The core effector families of Neostagonosporella sichuanensis with analyzed fungi with distinct lifestyles
Orthogroup	Gene numbers in genomes of the two Neostagonosporella sichuanensis isolates	Target name	Domain accession	Descriptions	GO term	GO description
OG0000003	2	Glyco_hydro_11	PF00457.18	Glycosyl hydrolases family 11	GO0045493	xylan catabolic process
OG0000004	1	Pectate_lyase_4	PF00544.20	Pectate lyase	GO0047490	Pectin lyase activity
OG0000005	4	Glyco_hydro_7	PF00840.21	Glycosyl hydrolase family 7	GO0030245	Cellulose catabolic process
OG0000014	2	DUF3455	PF11937.9	Protein of unknown function (DUF3455)	/	/
OG0000015	2	Egh16-like	PF11327.9	Egh16-like virulence factor	/	/
OG0000019	2	Cutinase	PF01083.23	Cutinase	GO0050525	cutinase activity
OG0000021	2	Glyco_hydro_45	PF02015.17	Glycosyl hydrolase family 45	GO0030245	Cellulose catabolic process
OG0000022	2	Peptidase_S8	PF00082.23	Subtilase family	GO0004252	serine-type endopeptidase acitivity
OG0000028	2	Glyco_hydro_28	PF00295.18	Glycosyl hydrolases family 28	GO0071555	cell wall organization
OG0000029	2	Ribonuclease	PF00545.21	ribonuclease	GO0003723	RNA binding
OG0000041	2	Glyco_hydro_61	PF03443.15	Glycosyl hydrolase family 61	GO0030245	Cellulose catabolic process
OG0000066	2	Cellulase	PF00150.19	Cellulase (glycosyl hydrolase family 5)	GO0030245	Cellulose catabolic process
OG0000075	2	KRE9	PF05390.12	Yeast cell wall synthesis protein KRE9/KNH1	GO0031505	fungal-type cell wall organization
