# Supplementary material for: Genome-wide survey of the bipartite structure and pathogenesis-related genes of Neostagonosporella sichuanensis, a causal agent of Fishscale bamboo rhombic-spot disease
Source: Front Microbiol. 2024 Sep 18;15:1456993. doi: 10.3389/fmicb.2024.1456993 (PMC11444983; doi:10.3389/fmicb.2024.1456993)
Supplement: Supplementary file 1 [file Data_Sheet_1.zip › Supplementary Table 18.XLSX]

## Sheet: Sheet1
Supplementary Table 18 Orthologues of the Neurospora crassa factors necessary for gene silencing 18 identified in the genome of Neostagonosporella sichuanensis
	Function	Gene ID in Neostagonosporella sichuanensis SICAUCC 16-0001	Gene ID in Neostagonosporella sichuanensis SICAUCC 23-0140
RIP1)
RID	Putative DMT, essential for RIP and MIP	Ns16_07635	Ns23_02291
Dim-5	H3 3mK9 HMT essential for RIP	Ns16_02878	Ns23_05192
Quelling
QDE-1	RdRP, essential for quelling	Ns16_04296	Ns23_05761
QDE-2	Argonaute-like protein, essential for quelling	Ns16_08942	Ns23_01742
QDE-3	RecQ helicase, essential for quelling	Ns16_03942	Ns23_01582
DCL1	Dicer-like protein, involved in quelling	Ns16_06018	Ns23_09679
DCL2	Dicer-like protein involved in quelling	None	None
QIP	Putative exonuclease protein, involved in quelling	Ns16_09282	Ns23_04246
MSUD
SAD-1	RdRP essential for MSUD	Ns16_01295	Ns23_07688
SAD-2	Essential for MSUD	None	None
DNA methylation
Dim-2	De novo CpN DMT / maintenance CpG DMT	Ns16_00325	Ns23_00971
HP1	Heterochromatin factor, essential for CpN methylation	Ns16_00896	Ns23_06004
Chromatin remodelling factors
HDA6	Histone deacetylase involved in CpG methylation	Ns16_03718	Ns23_04843
SIR2	NAD-dependant histone deacetylase involved in TGS	Ns16_06504	Ns23_03037
DDM1	SW12 / SNF2-like protein involved in CpN methylation	Ns16_05308	Ns23_08951
Note: 1) Abbreviations: MIP: Methylation Induced Premeiotically; RIP: Repeat Induced Point mutation; MSUD: Meiotic Silencing of Unpaired DNA; DMT: DNA Methyltransferase; HMT: Histone Methyltransferase, RdRP: RNA dependent RNA polymerase; TGS: transcriptional gene silencing.
