# Supplementary material for: Genome-wide survey of the bipartite structure and pathogenesis-related genes of Neostagonosporella sichuanensis, a causal agent of Fishscale bamboo rhombic-spot disease
Source: Front Microbiol. 2024 Sep 18;15:1456993. doi: 10.3389/fmicb.2024.1456993 (PMC11444983; doi:10.3389/fmicb.2024.1456993)
Supplement: Supplementary file 1 [file Data_Sheet_1.zip › Supplementary Table 2.XLSX]

## Sheet: Sheet1
Supplementary Table 2 Estimation of Neostagonosporella sichuanensis genome size using K-mer analysis
	K-mer	K-mer number	K-mer depth	Genome size (Mb)
Neostagonosporella sichuanensisSICAUCC 16-0001	17	4507120649	89	50.5
Neostagonosporella sichuanensisSICAUCC 23-0140	17	4601007104	91	50.56
