# Supplementary material for: Genome-wide survey of the bipartite structure and pathogenesis-related genes of Neostagonosporella sichuanensis, a causal agent of Fishscale bamboo rhombic-spot disease
Source: Front Microbiol. 2024 Sep 18;15:1456993. doi: 10.3389/fmicb.2024.1456993 (PMC11444983; doi:10.3389/fmicb.2024.1456993)
Supplement: Supplementary file 1 [file Data_Sheet_1.zip › Supplementary Table 3.XLSX]

## Sheet: Sheet1
Supplementary Table 3 BUSCO gene completeness report versus the Neostagonosporella sichuanensis isolates SICAUCC 16-0001 and SICAUCC 23-0140 genome assemblies
	Neostagonosporella sichuanensis SICAUCC 16-0001			Neostagonosporella sichuanensis SICAUCC 23-0140
	Total	Mapped	Rate (%)	Total	Mapped	Rate (%)
BUSCOs* of genome
Complete single-copy BUSCOs	1,315	1,631	95.6	1315	1655	97
Complete duplicated	1,315	9	0.5	1315	4	0.2
Fragmented	1,315	11	0.6	1315	5	0.3
Missing	1,315	55	3.3	1315	42	2.5
BUSCOs* of protein-coding genes
Complete single-copy BUSCOs	1,315	1,637	96	1315	1658	97.2
Complete duplicated	1,315	4	0.2	1315	2	0.1
Fragmented	1,315	11	0.6	1315	7	0.4
Missing	1,315	54	3.2	1315	39	2.3
Note: * means that the 1,315 BUSCO conserved genes used were collected from Ascomycota lineage.
