# Supplementary material for: Genome-wide survey of the bipartite structure and pathogenesis-related genes of Neostagonosporella sichuanensis, a causal agent of Fishscale bamboo rhombic-spot disease
Source: Front Microbiol. 2024 Sep 18;15:1456993. doi: 10.3389/fmicb.2024.1456993 (PMC11444983; doi:10.3389/fmicb.2024.1456993)
Supplement: Supplementary file 1 [file Data_Sheet_1.zip › Supplementary Table 4.XLSX]

## Sheet: Sheet1
Supplementary Table 4 The quality of RNA sequencing (RNA-Seq) of Neostagonosporella sichuanensis isolate SICAUCC 16-0001
	Sample (replicate1)	Sample (replicate2)	Sample (replicate3)
Raw reads	58158228	43183548	50069314
Raw Bases (G)	8.72	6.48	7.51
Raw Q20 (%)	97.84	97.99	97.89
Raw Q30 (%)	94.27	94.6	94.34
Raw GC (%)	53.37	53.35	53.38
Clean reads	52539004	39394366	45498308
Clean Bases (G)	7.78	5.85	6.73
Clean Q20 (%)	99.2	99.24	99.19
Clean Q30 (%)	96.49	96.66	96.47
Clean GC (%)	53.33	53.42	53.44
Effective Rate (%)	90.34	91.23	90.87
