# Supplementary material for: Genome-wide survey of the bipartite structure and pathogenesis-related genes of Neostagonosporella sichuanensis, a causal agent of Fishscale bamboo rhombic-spot disease
Source: Front Microbiol. 2024 Sep 18;15:1456993. doi: 10.3389/fmicb.2024.1456993 (PMC11444983; doi:10.3389/fmicb.2024.1456993)
Supplement: Supplementary file 1 [file Data_Sheet_1.zip › Supplementary Table 5.XLSX]

## Sheet: Sheet1
Supplementary Table 5 The statistics of mapping rates of RNA sequencing (RNA-Seq) aligned to the reference genome of Neostagonosporella sichuanensis SICAUCC 16-0001
Statistics	Merged results
Total reads	69174404
Total mapped (%)	67,806,696 (98.02%)
Unique (%)	65,624,056 (97.16%)
Non unique(%)	1,367,708 (1.98%)
Unmapped reads(%)	2,182,640 (2.84%)
