# Supplementary material for: Genome-wide survey of the bipartite structure and pathogenesis-related genes of Neostagonosporella sichuanensis, a causal agent of Fishscale bamboo rhombic-spot disease
Source: Front Microbiol. 2024 Sep 18;15:1456993. doi: 10.3389/fmicb.2024.1456993 (PMC11444983; doi:10.3389/fmicb.2024.1456993)
Supplement: Supplementary file 1 [file Data_Sheet_1.zip › Supplementary Table 6.XLSX]

## Sheet: Sheet1
Supplementary Table 6 Comparison of genome assembly results with Neostagonosporella sichuanensis and other analyzed species of the family Phaeosphaeriaceae
	Neostagonosporella sichuanensis	Neostagonosporella sichuanensis	Ampelomyces quisqualis	Stagonospora sp.	Setomelanomma holmii	Ophiobolus disseminans	Parastagonospora nodorum	Leptosphaeria microscopica	Paraphoma chrysanthemicola	Phaeosphaeria poagena	Setophoma terrestris
Strain	SICAUCC 23-0140	SICAUCC 16-0001	HMLAC05119	SRC1lsM3a	CBS_110217	CBS_113818	SN15	UNIPAMPA013	MPI-SDFR-AT-0120	MPI-PUGE-AT-0046c	DSE6109
Assembly Size (Mb)	48.4	48	36.8	36.1	39.2	41.7	37.2	41.2	40.7	34.1	49
Protein-coding genes	10313	10289	11147	14425	14389	16024	15990	13848	15009	12804	16142
GC Content (%)	40.2	40.3	46.5	52	52	51.5	50.5	51.5	51.4	51	49.8
Scaffolds	28	428	73	44	557	72	107	29	34	26	224
N50 Scafford/Contig Length (Mb)	2.2	0.2	4.3	1.5	0.2	1.3	1	1.8	1.8	1.6	0.8
Genome coverage	1,543x	155x	103.9x	87.5x	109.5x	97.1x	NA	NA	NA	NA	NA
Repeat rate （%）	34.46	34.99	24.96	0.96	7.01	8.83	7.28	14.07	4.1	2.85	14.48
Core' genome size (Mb)*	31.7	31.2	27.6	35.8	36.5	38	34.5	35.4	39	33.1	41.9
Gene density/core genome (no. of gene per 10 kb)	3.3	3.3	4	4	3.9	4.2	4.6	3.9	3.8	3.9	3.9
* means that the 'Core' genome excludes the repeated elements.
