# Supplementary material for: Genome-wide survey of the bipartite structure and pathogenesis-related genes of Neostagonosporella sichuanensis, a causal agent of Fishscale bamboo rhombic-spot disease
Source: Front Microbiol. 2024 Sep 18;15:1456993. doi: 10.3389/fmicb.2024.1456993 (PMC11444983; doi:10.3389/fmicb.2024.1456993)
Supplement: Supplementary file 1 [file Data_Sheet_1.zip › Supplementary Table 7.XLSX]

## Sheet: Sheet1
Supplementary Table 7 Summary of repeat sequences detected in genomes of Neostagonosporella sichuanensis isolates SICAUCC 16-0001 and SICAUCC 23-0140
	Neostagonosporella sichuanensis SICAUCC 16-0001				Neostagonosporella sichuanensis SICAUCC 23-0140
	Number	Length (bp)	Percent (%)		Number	Length (bp)	Percent (%)
DNA transposons	915	700878	1.46		492	620872	1.28
hobo-Activator	84	76919	0.16		153	124065	0.26
Tc1-IS630-Pogo	565	283070	0.59		133	123022	0.25
others	266	340889	0.71		206	373785	0.77
Retroelements	4414	8461677	17.62		3642	9100091	18.81
LINEs-L1/CIN4	21	51434	0.11		0	0	0
LTR-Ty1/Copia	487	1236385	2.57		253	1036475	2.14
LTR-Gypsy/DIRS1	3906	7173858	14.94		3389	8063616	16.67
Other repeats	13129	7641706	15.91		12152	6951393	14.37
Small RNA	1810	2742714	5.71		108	96584	0.2
Unclassified	5669	4615928	9.61		6337	6565268	13.57
Satellites	21	2288	0		23	2585	0.01
Simple repeats	5175	257412	0.54		5208	260840	0.54
Low complexity	475	25652	0.05		476	26116	0.05
Total	18458	16804261	34.99		16286	16672356	34.46
