# Supplementary material for: Genome-wide survey of the bipartite structure and pathogenesis-related genes of Neostagonosporella sichuanensis, a causal agent of Fishscale bamboo rhombic-spot disease
Source: Front Microbiol. 2024 Sep 18;15:1456993. doi: 10.3389/fmicb.2024.1456993 (PMC11444983; doi:10.3389/fmicb.2024.1456993)
Supplement: Supplementary file 1 [file Data_Sheet_1.zip › Supplementary Table 8.XLSX]

## Sheet: Sheet1
Supplementary Table 8 The occurrence of simple sequence repeats (SSRs) genomes of Neostagonosporella sichuanensis isolates SICAUCC 16-0001 and SICAUCC 23-0140
Repeat type	Neostagonosporella sichuanensis SICAUCC 16-0001					Neostagonosporella sichuanensis SICAUCC 23-0140
	Number	Proportion (%)	Total length (Kb)	Average length (bp)		Number	Proportion (%)	Total length (Kb)	Average length (bp)
Mononucleotide	1182	19.21	15.02	13		1087	17.23	16.92	16
Dinucleotide	2896	47.08	41.88	14		3043	48.24	44.13	16
Trinucleotide	1925	31.3	43.13	22		2048	32.47	44.75	22
Tetranucleotide	46	0.75	1.26	27		53	0.84	1.42	27
Pentanucleotide	22	0.36	0.8	36		25	0.4	0.83	33
Hexanucleotide	80	1.3	6.08	76		52	0.82	2.54	49
Total	6151	100	108.17	18		6308	100	110.59	18
