# Supplementary material for: Genome-wide survey of the bipartite structure and pathogenesis-related genes of Neostagonosporella sichuanensis, a causal agent of Fishscale bamboo rhombic-spot disease
Source: Front Microbiol. 2024 Sep 18;15:1456993. doi: 10.3389/fmicb.2024.1456993 (PMC11444983; doi:10.3389/fmicb.2024.1456993)
Supplement: Supplementary file 1 [file Data_Sheet_1.zip › Supplementary Table 9.XLSX]

## Sheet: Sheet1
Supplementary Table 9 Summary of simple sequence repeats (SSRs) identified in Neostagonosporella sichuanensis isolates SICAUCC 16-0001 and SICAUCC 23-0140 genomes
Neostagonosporella sichuanensisSICAUCC 16-0001	SSR type	SSR	size	start	end		Neostagonosporella sichuanensis SICAUCC 23-0140	SSR type	SSR	size	start	end
Scaffold1	p2	(TA)8	16	7503	7518		Scaffold1	p2	(TA)6	12	732	743
Scaffold1	p1	(T)10	10	13328	13337		Scaffold1	p2	(AT)8	16	2733	2748
Scaffold1	p2	(AT)6	12	15061	15072		Scaffold1	p3	(TAT)9	27	6893	6919
Scaffold1	p3	(TAC)6	18	16641	16658		Scaffold1	p3	(TTA)5	15	6922	6936
Scaffold1	p3	(ATA)5	15	18510	18524		Scaffold1	p2	(AT)6	12	7291	7302
Scaffold1	p2	(TA)6	12	18854	18865		Scaffold1	p2	(AT)8	16	16648	16663
Scaffold1	p2	(TA)7	14	21656	21669		Scaffold1	p2	(AT)8	16	20301	20316
Scaffold1	p1	(T)10	10	21984	21993		Scaffold1	p2	(TA)7	14	23496	23509
Scaffold1	p2	(TA)6	12	22460	22471		Scaffold1	p3	(TAT)9	27	24491	24517
Scaffold1	p2	(TA)6	12	28805	28816		Scaffold1	p3	(TTA)5	15	24520	24534
Scaffold1	p2	(TA)6	12	33331	33342		Scaffold1	p3	(ATT)9	27	24567	24593
Scaffold1	p2	(AT)6	12	35049	35060		Scaffold1	p2	(AT)6	12	24889	24900
Scaffold1	p2	(AG)7	14	35062	35075		Scaffold1	p2	(TA)6	12	34249	34260
Scaffold1	p3	(TAG)23	69	35100	35168		Scaffold1	p1	(T)10	10	37342	37351
Scaffold1	p2	(TA)8	16	47030	47045		Scaffold1	p3	(ATT)8	24	38404	38427
Scaffold1	p2	(TA)6	12	47828	47839		Scaffold1	p3	(TTA)5	15	38429	38443
Scaffold1	p2	(TA)6	12	49062	49073		Scaffold1	p3	(ATT)9	27	38476	38502
Scaffold1	p3	(TAC)6	18	53081	53098		Scaffold1	p2	(AT)6	12	38798	38809
Scaffold1	p2	(TA)7	14	53349	53362		Scaffold1	p2	(AT)8	16	48155	48170
Scaffold1	p2	(TA)11	22	54331	54352		Scaffold1	p1	(T)11	11	53276	53286
Scaffold1	p2	(TA)11	22	54364	54385		Scaffold1	p2	(TA)6	12	54155	54166
Scaffold1	p3	(ATA)5	15	67321	67335		Scaffold1	p3	(AAT)5	15	60856	60870
Scaffold1	p2	(AT)7	14	77439	77452		Scaffold1	p2	(TA)6	12	61054	61065
Scaffold1	p3	(TAG)10	30	77701	77730		Scaffold1	p1	(A)10	10	67026	67035
Scaffold1	p2	(TA)8	16	108976	108991		Scaffold1	p1	(T)10	10	67567	67576
Scaffold1	p2	(TA)6	12	114962	114973		Scaffold1	p2	(TA)6	12	69995	70006
Scaffold1	p1	(T)10	10	119961	119970		Scaffold1	p2	(TA)6	12	71475	71486
Scaffold1	p1	(A)40	40	128298	128337		Scaffold1	p2	(TA)6	12	71545	71556
Scaffold1	p3	(TAA)6	18	129779	129796		Scaffold1	p3	(CTA)5	15	111855	111869
Scaffold1	p2	(TA)6	12	137704	137715		Scaffold1	p3	(AGT)5	15	113298	113312
Scaffold1	p2	(TA)6	12	141987	141998		Scaffold1	p2	(TA)6	12	122116	122127
Scaffold1	p3	(GTA)12	36	186938	186973		Scaffold1	p2	(AT)7	14	125114	125127
Scaffold1	p2	(AT)7	14	188522	188535		Scaffold1	p3	(ACT)7	21	126270	126290
Scaffold1	p2	(TA)6	12	191522	191533		Scaffold1	p2	(TG)13	26	135659	135684
Scaffold1	p2	(AG)6	12	211189	211200		Scaffold1	p3	(CTC)6	18	152255	152272
Scaffold1	p2	(AT)6	12	212028	212039		Scaffold1	p3	(CTT)10	30	152273	152302
Scaffold1	p2	(AT)8	16	243650	243665		Scaffold1	p1	(G)25	25	163413	163437
Scaffold1	p1	(C)13	13	256393	256405		Scaffold1	p1	(G)25	25	163439	163463
Scaffold1	p2	(TA)6	12	264316	264327		Scaffold1	p2	(CT)6	12	176879	176890
Scaffold1	p3	(AGT)5	15	266220	266234		Scaffold1	p2	(AT)6	12	177613	177624
Scaffold1	p2	(TA)6	12	270195	270206		Scaffold1	p2	(TA)6	12	180149	180160
Scaffold1	p3	(TAG)5	15	270856	270870		Scaffold1	p2	(TA)6	12	182454	182465
Scaffold1	p3	(TTA)5	15	274202	274216		Scaffold1	p2	(TA)6	12	187971	187982
Scaffold1	p2	(AT)7	14	279004	279017		Scaffold1	p3	(CTA)5	15	191009	191023
Scaffold1	p3	(GTA)6	18	288064	288081		Scaffold1	p3	(TCT)6	18	191248	191265
Scaffold1	p2	(AT)7	14	289226	289239		Scaffold1	p2	(TA)6	12	193398	193409
Scaffold1	p2	(TA)6	12	292226	292237		Scaffold1	p2	(AG)7	14	195420	195433
Scaffold1	p2	(TA)6	12	294809	294820		Scaffold1	p2	(TA)7	14	203848	203861
Scaffold1	p2	(TA)8	16	299390	299405		Scaffold1	p2	(AT)6	12	204713	204724
Scaffold1	p1	(A)10	10	318971	318980		Scaffold1	p3	(AGA)5	15	209117	209131
Scaffold1	p2	(TA)6	12	320966	320977		Scaffold1	p2	(AG)6	12	209129	209140
Scaffold1	p2	(AT)8	16	324033	324048		Scaffold1	p2	(TA)6	12	218507	218518
Scaffold1	p2	(TA)6	12	341797	341808		Scaffold1	p2	(AT)6	12	221038	221049
Scaffold1	p3	(ATA)5	15	348395	348409		Scaffold1	p6	(TAGTAA)5	30	222308	222337
Scaffold1	p3	(TCT)6	18	353718	353735		Scaffold1	p1	(A)10	10	222470	222479
Scaffold1	p3	(TTC)5	15	353756	353770		Scaffold1	p2	(TA)6	12	223144	223155
Scaffold1	p3	(TAG)5	15	356333	356347		Scaffold1	p3	(TAA)5	15	225760	225774
Scaffold1	p2	(TA)6	12	366896	366907		Scaffold1	p3	(TAG)65	195	226083	226277
Scaffold1	p2	(AT)14	28	378368	378395		Scaffold1	p3	(ACT)6	18	226766	226783
Scaffold1	p1	(A)11	11	405940	405950		Scaffold1	p2	(CT)7	14	226809	226822
Scaffold1	p2	(TA)6	12	405996	406007		Scaffold1	p2	(AT)12	24	226824	226847
Scaffold1	p1	(T)10	10	406270	406279		Scaffold1	p2	(TA)7	14	227934	227947
Scaffold1	p2	(AT)9	18	410065	410082		Scaffold1	p3	(TAA)5	15	233165	233179
Scaffold1	p2	(AT)7	14	410143	410156		Scaffold1	p2	(AG)6	12	234735	234746
Scaffold1	p2	(TA)10	20	411836	411855		Scaffold1	p2	(TA)6	12	237833	237844
Scaffold1	p2	(AT)6	12	414305	414316		Scaffold1	p3	(TAC)5	15	240864	240878
Scaffold1	p2	(TA)8	16	415506	415521		Scaffold1	p3	(AGT)5	15	253383	253397
Scaffold1	p2	(AT)7	14	415944	415957		Scaffold1	p3	(ATA)5	15	255291	255305
Scaffold1	p2	(TA)15	30	416995	417024		Scaffold1	p2	(TA)6	12	256181	256192
Scaffold1	p3	(CAT)8	24	425168	425191		Scaffold1	p3	(CAT)18	54	287690	287743
Scaffold1	p2	(AT)6	12	428747	428758		Scaffold1	p3	(CTA)11	33	295275	295307
Scaffold1	p2	(TA)6	12	428904	428915		Scaffold1	p1	(G)11	11	323711	323721
Scaffold1	p3	(CTA)5	15	439482	439496		Scaffold1	p3	(GAC)7	21	333687	333707
Scaffold1	p2	(TA)6	12	440146	440157		Scaffold1	p3	(AGG)5	15	333712	333726
Scaffold1	p3	(TTA)5	15	444983	444997		Scaffold1	p3	(TTA)5	15	344169	344183
Scaffold1	p1	(T)10	10	461263	461272		Scaffold1	p2	(AT)7	14	348951	348964
Scaffold1	p2	(TA)6	12	476886	476897		Scaffold1	p3	(CTA)5	15	350024	350038
Scaffold1	p3	(TAC)5	15	484081	484095		Scaffold1	p2	(TA)6	12	353134	353145
Scaffold1	p3	(TAG)5	15	492435	492449		Scaffold1	p2	(TA)6	12	353274	353285
Scaffold1	p3	(AGA)8	24	494248	494271		Scaffold1	p2	(TA)8	16	357829	357844
Scaffold1	p3	(TAG)5	15	494532	494546		Scaffold1	p2	(TA)6	12	358483	358494
Scaffold1	p2	(TA)6	12	497986	497997		Scaffold1	p3	(ATT)5	15	373115	373129
Scaffold1	p3	(ATA)5	15	502767	502781		Scaffold1	p2	(AG)6	12	373657	373668
Scaffold1	p1	(T)33	33	509113	509145		Scaffold1	p2	(GA)7	14	373669	373682
Scaffold1	p2	(TA)6	12	517343	517354		Scaffold1	p3	(TGG)6	18	416767	416784
Scaffold1	p2	(TG)14	28	531781	531808		Scaffold1	p3	(CAG)6	18	431169	431186
Scaffold1	p1	(A)12	12	553784	553795		Scaffold1	p2	(AC)14	28	439246	439273
Scaffold1	p3	(TAG)6	18	590083	590100		Scaffold1	p3	(CTA)5	15	488533	488547
Scaffold1	p2	(AG)7	14	641987	642000		Scaffold1	p3	(AGT)5	15	490559	490573
Scaffold1	p2	(TA)6	12	666227	666238		Scaffold1	p3	(TTA)5	15	497092	497106
Scaffold1	p2	(AT)6	12	666670	666681		Scaffold1	p3	(CTA)5	15	511673	511687
Scaffold1	p2	(TA)6	12	671390	671401		Scaffold1	p2	(TA)9	18	526747	526764
Scaffold1	p2	(AT)7	14	680246	680259		Scaffold1	p3	(ATA)5	15	530433	530447
Scaffold1	p1	(T)13	13	680366	680378		Scaffold1	p2	(AT)6	12	531200	531211
Scaffold1	p2	(AT)8	16	682938	682953		Scaffold1	p3	(TAC)74	222	532519	532740
Scaffold1	p2	(TA)6	12	683990	684001		Scaffold1	p2	(CA)6	12	572893	572904
Scaffold1	p2	(TA)6	12	684226	684237		Scaffold1	p4	(AGTC)5	20	592829	592848
Scaffold1	p2	(AT)6	12	691787	691798		Scaffold1	p2	(TG)7	14	606933	606946
Scaffold1	p2	(TA)7	14	693552	693565		Scaffold1	p3	(TTA)5	15	611715	611729
Scaffold1	p2	(TA)7	14	702600	702613		Scaffold1	p2	(AT)7	14	620464	620477
Scaffold1	p1	(T)10	10	709930	709939		Scaffold1	p2	(TA)7	14	622437	622450
Scaffold1	p1	(T)11	11	711858	711868		Scaffold1	p1	(T)10	10	638946	638955
Scaffold1	p1	(T)10	10	721545	721554		Scaffold1	p2	(AT)7	14	662490	662503
Scaffold1	p1	(T)11	11	722235	722245		Scaffold1	p1	(A)10	10	684747	684756
Scaffold1	p1	(T)10	10	730050	730059		Scaffold1	p2	(CA)6	12	685445	685456
Scaffold1	p1	(T)11	11	733706	733716		Scaffold1	p3	(GGC)6	18	685764	685781
Scaffold1	p1	(T)10	10	741520	741529		Scaffold1	p1	(G)10	10	685807	685816
Scaffold10	p2	(TA)6	12	358	369		Scaffold1	p1	(G)21	21	692503	692523
Scaffold10	p2	(TA)6	12	4614	4625		Scaffold1	p1	(C)16	16	699410	699425
Scaffold10	p3	(AGT)5	15	13143	13157		Scaffold1	p3	(TGT)5	15	704337	704351
Scaffold10	p3	(TTA)5	15	15965	15979		Scaffold1	p3	(TGC)6	18	704352	704369
Scaffold10	p3	(TAG)19	57	20916	20972		Scaffold1	p1	(A)10	10	715592	715601
Scaffold10	p2	(TA)6	12	21664	21675		Scaffold1	p2	(TA)6	12	752584	752595
Scaffold10	p2	(TA)6	12	27519	27530		Scaffold1	p2	(TA)6	12	759569	759580
Scaffold10	p2	(TA)6	12	28954	28965		Scaffold1	p3	(CCA)5	15	763625	763639
Scaffold10	p2	(TC)8	16	86458	86473		Scaffold1	p2	(TA)6	12	810114	810125
Scaffold10	p1	(A)10	10	89105	89114		Scaffold1	p2	(AT)8	16	811714	811729
Scaffold10	p3	(CTT)5	15	105552	105566		Scaffold1	p3	(TAC)7	21	811800	811820
Scaffold10	p3	(CAG)6	18	116135	116152		Scaffold1	p1	(T)18	18	813745	813762
Scaffold10	p2	(AC)6	12	136879	136890		Scaffold1	p3	(TAC)5	15	813806	813820
Scaffold10	p1	(T)10	10	188406	188415		Scaffold1	p2	(AG)6	12	830549	830560
Scaffold10	p3	(CGC)5	15	207173	207187		Scaffold1	p3	(AGT)5	15	833218	833232
Scaffold10	p3	(ACC)5	15	215993	216007		Scaffold1	p3	(TAC)5	15	837010	837024
Scaffold10	p2	(AT)6	12	355148	355159		Scaffold1	p2	(TA)6	12	837265	837276
Scaffold10	p2	(TA)6	12	355305	355316		Scaffold1	p2	(TA)6	12	862848	862859
Scaffold10	p1	(A)14	14	355321	355334		Scaffold1	p3	(CTA)5	15	865886	865900
Scaffold10	p3	(AGT)6	18	365217	365234		Scaffold1	p3	(TAC)5	15	869151	869165
Scaffold10	p2	(TA)6	12	376311	376322		Scaffold1	p2	(AT)8	16	879291	879306
Scaffold10	p3	(TAG)5	15	380901	380915		Scaffold1	p6	(CAACCG)5	30	883615	883644
Scaffold10	p2	(TA)6	12	389354	389365		Scaffold1	p2	(TA)7	14	885098	885111
Scaffold10	p2	(TA)6	12	389630	389641		Scaffold1	p2	(AT)7	14	893332	893345
Scaffold10	p3	(ATA)5	15	393895	393909		Scaffold1	p3	(AGT)5	15	908365	908379
Scaffold10	p2	(TA)7	14	396358	396371		Scaffold1	p3	(TAA)6	18	913549	913566
Scaffold10	p3	(AGT)6	18	402209	402226		Scaffold1	p2	(AT)6	12	926407	926418
Scaffold10	p1	(A)16	16	402271	402286		Scaffold1	p2	(AT)6	12	926620	926631
Scaffold10	p3	(AGT)6	18	404507	404524		Scaffold1	p2	(TA)10	20	938214	938233
Scaffold10	p2	(AT)9	18	407044	407061		Scaffold1	p3	(GCA)8	24	967118	967141
Scaffold10	p2	(TA)7	14	408472	408485		Scaffold1	p2	(TA)7	14	1004810	1004823
Scaffold10	p2	(AT)11	22	413810	413831		Scaffold1	p2	(AT)6	12	1010637	1010648
Scaffold10	p2	(TA)6	12	414680	414691		Scaffold1	p2	(AT)6	12	1020083	1020094
Scaffold10	p2	(TA)6	12	416920	416931		Scaffold1	p2	(AT)7	14	1026803	1026816
Scaffold10	p2	(TA)7	14	422783	422796		Scaffold1	p2	(TA)6	12	1030164	1030175
Scaffold10	p2	(TA)6	12	437094	437105		Scaffold1	p1	(A)10	10	1033370	1033379
Scaffold10	p3	(CTA)6	18	446588	446605		Scaffold1	p2	(TA)6	12	1048982	1048993
Scaffold10	p2	(TA)6	12	448901	448912		Scaffold1	p2	(TA)6	12	1051524	1051535
Scaffold10	p2	(AT)7	14	450562	450575		Scaffold1	p3	(AGT)5	15	1059704	1059718
Scaffold10	p3	(TAG)7	21	450824	450844		Scaffold1	p2	(AT)6	12	1061835	1061846
Scaffold10	p2	(TA)6	12	452758	452769		Scaffold1	p2	(AT)7	14	1064496	1064509
Scaffold10	p3	(TAC)5	15	458976	458990		Scaffold1	p2	(TA)6	12	1069005	1069016
Scaffold10	p2	(TA)6	12	466105	466116		Scaffold1	p2	(TA)7	14	1071261	1071274
Scaffold10	p2	(TA)7	14	476964	476977		Scaffold1	p2	(TA)6	12	1074816	1074827
Scaffold10	p2	(TA)6	12	479192	479203		Scaffold1	p3	(TAC)5	15	1076793	1076807
Scaffold100	p2	(AT)10	20	4988	5007		Scaffold1	p2	(TA)6	12	1079742	1079753
Scaffold100	p2	(AG)7	14	5009	5022		Scaffold1	p2	(AT)6	12	1091780	1091791
Scaffold100	p1	(T)11	11	5041	5051		Scaffold1	p2	(TA)6	12	1108028	1108039
Scaffold100	p3	(GTA)10	30	5052	5081		Scaffold1	p2	(TA)6	12	1126395	1126406
Scaffold100	p3	(TAC)55	165	5377	5541		Scaffold1	p2	(TA)6	12	1130651	1130662
Scaffold100	p3	(CTA)16	48	5544	5591		Scaffold1	p2	(TA)6	12	1132979	1132990
Scaffold100	p3	(CTA)20	60	5595	5654		Scaffold1	p2	(AT)7	14	1135787	1135800
Scaffold100	p3	(TAT)5	15	6024	6038		Scaffold1	p3	(TAT)73	219	1141451	1141669
Scaffold100	p2	(TA)6	12	9769	9780		Scaffold1	p3	(TAG)6	18	1143509	1143526
Scaffold100	p2	(AT)8	16	12904	12919		Scaffold1	p2	(AG)6	12	1143643	1143654
Scaffold100	p2	(TA)8	16	20196	20211		Scaffold1	p2	(TA)6	12	1143836	1143847
Scaffold100	p2	(AG)6	12	23653	23664		Scaffold1	p3	(TAC)5	15	1147157	1147171
Scaffold100	p2	(TA)6	12	28750	28761		Scaffold1	p3	(TAG)5	15	1155103	1155117
Scaffold100	p2	(TA)6	12	38091	38102		Scaffold1	p2	(AT)6	12	1157452	1157463
Scaffold100	p3	(AAG)6	18	42718	42735		Scaffold1	p2	(TA)6	12	1159964	1159975
Scaffold100	p3	(TAG)5	15	42961	42975		Scaffold1	p3	(TTA)5	15	1173702	1173716
Scaffold100	p2	(TA)6	12	46007	46018		Scaffold1	p2	(TA)6	12	1178465	1178476
Scaffold100	p2	(AT)10	20	53354	53373		Scaffold1	p2	(TA)6	12	1179141	1179152
Scaffold100	p2	(AT)9	18	55812	55829		Scaffold1	p2	(TA)6	12	1180812	1180823
Scaffold100	p6	(CTATTA)14	84	57610	57693		Scaffold1	p2	(TA)7	14	1183576	1183589
Scaffold100	p6	(ATTACT)7	42	65625	65666		Scaffold1	p2	(TA)7	14	1190194	1190207
Scaffold100	p2	(TA)8	16	108417	108432		Scaffold1	p2	(AT)6	12	1195929	1195940
Scaffold100	p2	(TA)7	14	110957	110970		Scaffold1	p3	(AGT)5	15	1201890	1201904
Scaffold100	p2	(AT)6	12	115403	115414		Scaffold1	p1	(A)10	10	1201949	1201958
Scaffold100	p1	(A)10	10	119336	119345		Scaffold1	p2	(TA)7	14	1204708	1204721
Scaffold100	p2	(TA)6	12	119514	119525		Scaffold1	p1	(A)15	15	1246598	1246612
Scaffold100	p1	(A)11	11	134253	134263		Scaffold1	p3	(GGC)6	18	1264230	1264247
Scaffold100	p2	(TA)6	12	140490	140501		Scaffold1	p2	(TA)6	12	1274762	1274773
Scaffold100	p2	(AT)7	14	140901	140914		Scaffold1	p2	(TA)6	12	1314249	1314260
Scaffold100	p3	(TCT)5	15	147424	147438		Scaffold1	p3	(AGC)10	30	1322935	1322964
Scaffold100	p2	(TA)8	16	148662	148677		Scaffold1	p2	(GT)12	24	1327692	1327715
Scaffold100	p2	(AT)6	12	150371	150382		Scaffold1	p1	(C)28	28	1335586	1335613
Scaffold100	p3	(ATA)5	15	153410	153424		Scaffold1	p2	(GT)6	12	1338172	1338183
Scaffold100	p2	(TA)7	14	155886	155899		Scaffold1	p3	(AGA)5	15	1375882	1375896
Scaffold100	p2	(TA)6	12	162558	162569		Scaffold1	p3	(AAG)6	18	1375917	1375934
Scaffold101	p2	(AT)6	12	15614	15625		Scaffold1	p3	(TAG)5	15	1376160	1376174
Scaffold101	p3	(TTA)5	15	18884	18898		Scaffold1	p3	(TAG)5	15	1384471	1384485
Scaffold101	p3	(ATA)5	15	27428	27442		Scaffold1	p2	(TA)6	12	1395064	1395075
Scaffold101	p2	(AT)6	12	28195	28206		Scaffold1	p2	(AT)6	12	1398589	1398600
Scaffold101	p3	(TAG)5	15	30153	30167		Scaffold1	p3	(AGT)5	15	1423357	1423371
Scaffold101	p1	(T)10	10	30484	30493		Scaffold1	p3	(GCT)5	15	1453891	1453905
Scaffold101	p2	(TA)8	16	32370	32385		Scaffold1	p3	(GTA)5	15	1460111	1460125
Scaffold101	p3	(AGA)5	15	49782	49796		Scaffold1	p3	(AGT)5	15	1466138	1466152
Scaffold101	p3	(AAG)6	18	49817	49834		Scaffold1	p1	(A)12	12	1466197	1466208
Scaffold101	p3	(TAG)5	15	50060	50074		Scaffold1	p2	(AT)7	14	1469034	1469047
Scaffold101	p2	(TA)6	12	53101	53112		Scaffold1	p2	(TA)6	12	1472034	1472045
Scaffold101	p2	(TA)7	14	56076	56089		Scaffold1	p1	(T)10	10	1501744	1501753
Scaffold101	p2	(TA)6	12	56827	56838		Scaffold1	p2	(TA)6	12	1559855	1559866
Scaffold101	p2	(TA)6	12	65911	65922		Scaffold1	p3	(CAC)5	15	1596665	1596679
Scaffold101	p3	(TAA)5	15	68642	68656		Scaffold1	p1	(T)11	11	1596922	1596932
Scaffold101	p2	(TG)6	12	101479	101490		Scaffold1	p1	(A)11	11	1621242	1621252
Scaffold101	p1	(T)11	11	120292	120302		Scaffold1	p3	(GTC)5	15	1648363	1648377
Scaffold101	p2	(CA)6	12	134344	134355		Scaffold1	p3	(GTC)5	15	1652206	1652220
Scaffold101	p1	(A)10	10	138899	138908		Scaffold1	p1	(T)17	17	1693392	1693408
Scaffold101	p3	(CCT)5	15	143361	143375		Scaffold1	p3	(TAC)5	15	1725586	1725600
Scaffold101	p3	(GGA)8	24	143692	143715		Scaffold1	p1	(A)10	10	1733635	1733644
Scaffold101	p1	(G)15	15	145025	145039		Scaffold1	p2	(TA)6	12	1733752	1733763
Scaffold101	p1	(A)14	14	153964	153977		Scaffold1	p2	(TA)6	12	1748179	1748190
Scaffold101	p3	(TTC)5	15	164206	164220		Scaffold1	p1	(T)10	10	1757818	1757827
Scaffold102	p3	(TAC)5	15	1697	1711		Scaffold1	p2	(TA)6	12	1764919	1764930
Scaffold102	p2	(AT)6	12	8320	8331		Scaffold1	p2	(AT)6	12	1765133	1765144
Scaffold102	p2	(TA)9	18	8486	8503		Scaffold1	p2	(TA)6	12	1777561	1777572
Scaffold102	p1	(T)10	10	60694	60703		Scaffold1	p2	(AT)6	12	1779025	1779036
Scaffold102	p1	(T)10	10	82152	82161		Scaffold1	p3	(TTA)5	15	1779788	1779802
Scaffold102	p2	(AT)6	12	90650	90661		Scaffold1	p2	(AT)6	12	1788699	1788710
Scaffold102	p2	(TA)6	12	97134	97145		Scaffold1	p3	(TAG)7	21	1795403	1795423
Scaffold102	p2	(TA)6	12	97410	97421		Scaffold1	p1	(A)10	10	1795589	1795598
Scaffold102	p2	(AT)6	12	101824	101835		Scaffold1	p2	(TA)11	22	1798464	1798485
Scaffold102	p1	(T)10	10	109959	109968		Scaffold1	p2	(AT)10	20	1798666	1798685
Scaffold102	p2	(CT)6	12	121370	121381		Scaffold1	p2	(TA)6	12	1798704	1798715
Scaffold102	p3	(TAA)6	18	123787	123804		Scaffold1	p2	(TA)10	20	1798727	1798746
Scaffold102	p2	(TA)7	14	128356	128369		Scaffold1	p3	(ATA)5	15	1803319	1803333
Scaffold102	p3	(ATA)5	15	133133	133147		Scaffold1	p2	(AT)6	12	1804028	1804039
Scaffold102	p2	(TA)8	16	144512	144527		Scaffold1	p1	(A)10	10	1805225	1805234
Scaffold102	p2	(TA)8	16	153667	153682		Scaffold1	p2	(AT)6	12	1805460	1805471
Scaffold102	p2	(TA)6	12	158994	159005		Scaffold1	p2	(TA)6	12	1806394	1806405
Scaffold103	p2	(AT)6	12	1180	1191		Scaffold1	p3	(TAC)6	18	1810682	1810699
Scaffold103	p2	(TA)10	20	1204	1223		Scaffold1	p2	(TA)6	12	1822577	1822588
Scaffold103	p2	(TA)6	12	3773	3784		Scaffold1	p3	(CTA)5	15	1830870	1830884
Scaffold103	p2	(TA)6	12	6750	6761		Scaffold1	p3	(TAC)6	18	1833541	1833558
Scaffold103	p3	(ACC)5	15	17501	17515		Scaffold1	p3	(TAC)5	15	1837525	1837539
Scaffold103	p3	(ATC)9	27	22400	22426		Scaffold1	p2	(TA)6	12	1847707	1847718
Scaffold103	p2	(CA)7	14	49835	49848		Scaffold1	p2	(TA)6	12	1850035	1850046
Scaffold103	p1	(C)12	12	56050	56061		Scaffold1	p3	(ATA)6	18	1850264	1850281
Scaffold103	p3	(CCG)8	24	58875	58898		Scaffold1	p3	(AAC)5	15	1858571	1858585
Scaffold103	p1	(C)15	15	82532	82546		Scaffold1	p3	(TGA)5	15	1858883	1858897
Scaffold103	p1	(A)23	23	86004	86026		Scaffold1	p3	(TGT)5	15	1873489	1873503
Scaffold103	p3	(CGG)7	21	101049	101069		Scaffold1	p5	(CTCCT)5	25	1894724	1894748
Scaffold103	p2	(TA)6	12	101532	101543		Scaffold1	p3	(GCA)5	15	1925481	1925495
Scaffold103	p2	(CT)8	16	106180	106195		Scaffold1	p3	(GTC)5	15	1960262	1960276
Scaffold103	p2	(CT)6	12	113130	113141		Scaffold1	p3	(CTA)5	15	1991129	1991143
Scaffold103	p2	(CT)8	16	113209	113224		Scaffold1	p2	(TA)6	12	1994263	1994274
Scaffold103	p2	(TC)6	12	113225	113236		Scaffold1	p2	(AC)7	14	2040719	2040732
Scaffold103	p2	(TA)9	18	113464	113481		Scaffold1	p2	(AT)19	38	2040733	2040770
Scaffold103	p3	(TAC)5	15	121739	121753		Scaffold1	p3	(TAG)5	15	2061321	2061335
Scaffold103	p2	(TA)11	22	132573	132594		Scaffold1	p2	(AT)6	12	2064667	2064678
Scaffold103	p2	(AT)6	12	140301	140312		Scaffold1	p2	(TA)6	12	2082973	2082984
Scaffold103	p2	(TA)6	12	143220	143231		Scaffold1	p2	(TA)6	12	2087153	2087164
Scaffold103	p2	(AT)15	30	144342	144371		Scaffold1	p3	(AGA)5	15	2116485	2116499
Scaffold103	p2	(TA)8	16	152238	152253		Scaffold1	p3	(TTA)5	15	2118681	2118695
Scaffold103	p2	(TA)6	12	159695	159706		Scaffold1	p2	(TA)6	12	2125852	2125863
Scaffold104	p1	(A)13	13	9470	9482		Scaffold1	p1	(G)10	10	2134421	2134430
Scaffold104	p1	(T)10	10	12959	12968		Scaffold1	p2	(GT)7	14	2135484	2135497
Scaffold104	p1	(T)12	12	12971	12982		Scaffold1	p1	(T)21	21	2140976	2140996
Scaffold104	p2	(TA)7	14	13045	13058		Scaffold1	p4	(AAGT)5	20	2141263	2141282
Scaffold104	p1	(A)10	10	13545	13554		Scaffold1	p4	(GTAA)5	20	2141333	2141352
Scaffold104	p1	(A)10	10	18671	18680		Scaffold1	p3	(CAG)8	24	2144190	2144213
Scaffold104	p1	(C)10	10	19334	19343		Scaffold1	p2	(TG)10	20	2147393	2147412
Scaffold104	p1	(T)10	10	27216	27225		Scaffold1	p3	(CCA)5	15	2154557	2154571
Scaffold104	p1	(T)10	10	28942	28951		Scaffold1	p2	(GT)13	26	2167688	2167713
Scaffold104	p1	(T)10	10	30250	30259		Scaffold1	p1	(A)10	10	2203151	2203160
Scaffold104	p1	(A)10	10	30536	30545		Scaffold1	p1	(T)14	14	2226083	2226096
Scaffold104	p2	(TA)6	12	31045	31056		Scaffold1	p3	(TGA)5	15	2237011	2237025
Scaffold104	p1	(T)10	10	38507	38516		Scaffold1	p3	(GGT)9	27	2246318	2246344
Scaffold104	p1	(T)10	10	38809	38818		Scaffold1	p3	(ACC)5	15	2246651	2246665
Scaffold104	p1	(A)13	13	41602	41614		Scaffold1	p3	(CAG)6	18	2247098	2247115
Scaffold104	p1	(A)10	10	41687	41696		Scaffold1	p2	(GA)15	30	2252417	2252446
Scaffold104	p2	(AT)8	16	41717	41732		Scaffold1	p3	(AGT)5	15	2271946	2271960
Scaffold104	p1	(T)10	10	41919	41928		Scaffold1	p1	(A)10	10	2280756	2280765
Scaffold104	p1	(T)12	12	41967	41978		Scaffold1	p2	(AT)8	16	2355540	2355555
Scaffold104	p1	(T)12	12	50978	50989		Scaffold1	p1	(A)15	15	2358804	2358818
Scaffold104	p1	(A)11	11	54202	54212		Scaffold1	p1	(A)10	10	2358820	2358829
Scaffold104	p1	(T)10	10	54672	54681		Scaffold1	p3	(AGT)5	15	2359260	2359274
Scaffold104	p1	(T)11	11	61018	61028		Scaffold1	p2	(TA)9	18	2363360	2363377
Scaffold104	p1	(T)11	11	64719	64729		Scaffold1	p2	(AT)7	14	2367662	2367675
Scaffold104	p1	(T)11	11	68085	68095		Scaffold1	p2	(TA)6	12	2373375	2373386
Scaffold104	p1	(T)13	13	71435	71447		Scaffold1	p3	(CTA)5	15	2389467	2389481
Scaffold104	p2	(TA)6	12	72565	72576		Scaffold1	p2	(TA)6	12	2392039	2392050
Scaffold104	p1	(T)12	12	72831	72842		Scaffold1	p2	(TA)6	12	2401082	2401093
Scaffold104	p1	(A)10	10	72927	72936		Scaffold1	p2	(TA)7	14	2403479	2403492
Scaffold104	p1	(A)11	11	73230	73240		Scaffold1	p3	(ATA)5	15	2408260	2408274
Scaffold104	p1	(A)10	10	82453	82462		Scaffold1	p1	(T)10	10	2411742	2411751
Scaffold104	p1	(A)10	10	83702	83711		Scaffold1	p3	(TAC)5	15	2412778	2412792
Scaffold104	p1	(A)10	10	85299	85308		Scaffold1	p2	(TA)8	16	2425905	2425920
Scaffold104	p1	(A)10	10	86895	86904		Scaffold1	p2	(AT)6	12	2427747	2427758
Scaffold104	p1	(A)10	10	88797	88806		Scaffold1	p2	(TA)6	12	2432871	2432882
Scaffold104	p1	(T)10	10	88807	88816		Scaffold1	p3	(AGT)5	15	2439394	2439408
Scaffold104	p1	(A)13	13	93562	93574		Scaffold1	p3	(TAC)5	15	2442190	2442204
Scaffold104	p1	(A)10	10	93646	93655		Scaffold1	p1	(T)36	36	2442678	2442713
Scaffold104	p1	(T)10	10	101324	101333		Scaffold1	p2	(AT)8	16	2449643	2449658
Scaffold104	p1	(A)11	11	101453	101463		Scaffold1	p2	(TA)8	16	2452112	2452127
Scaffold104	p1	(T)10	10	110770	110779		Scaffold1	p2	(TA)6	12	2455129	2455140
Scaffold104	p1	(T)13	13	110877	110889		Scaffold1	p2	(AT)9	18	2455697	2455714
Scaffold104	p1	(T)10	10	111866	111875		Scaffold1	p2	(TA)9	18	2455727	2455744
Scaffold104	p6	(CCCTGG)5	30	116741	116770		Scaffold1	p2	(TA)7	14	2455838	2455851
Scaffold104	p1	(A)12	12	126860	126871		Scaffold1	p3	(ATA)5	15	2462638	2462652
Scaffold104	p1	(T)11	11	127272	127282		Scaffold1	p3	(TAC)5	15	2472597	2472611
Scaffold104	p1	(T)10	10	127446	127455		Scaffold1	p2	(TA)9	18	2480453	2480470
Scaffold104	p1	(A)10	10	128366	128375		Scaffold1	p2	(TA)9	18	2480482	2480499
Scaffold104	p1	(A)10	10	128384	128393		Scaffold1	p2	(TA)6	12	2488701	2488712
Scaffold104	p1	(A)12	12	128402	128413		Scaffold1	p2	(TA)6	12	2492226	2492237
Scaffold104	p1	(C)12	12	128457	128468		Scaffold1	p2	(TA)9	18	2495894	2495911
Scaffold104	p1	(T)11	11	129713	129723		Scaffold1	p2	(TA)10	20	2495923	2495942
Scaffold104	p1	(T)11	11	129807	129817		Scaffold1	p3	(AGT)5	15	2503779	2503793
Scaffold104	p1	(A)10	10	132113	132122		Scaffold1	p2	(TA)7	14	2507413	2507426
Scaffold104	p1	(A)12	12	132707	132718		Scaffold1	p3	(TCT)6	18	2523296	2523313
Scaffold104	p1	(T)10	10	137994	138003		Scaffold1	p3	(TTC)5	15	2523334	2523348
Scaffold104	p1	(T)11	11	144343	144353		Scaffold1	p2	(TA)7	14	2527784	2527797
Scaffold105	p3	(TTA)5	15	4968	4982		Scaffold1	p2	(TA)8	16	2527891	2527906
Scaffold105	p3	(GCT)5	15	17610	17624		Scaffold1	p2	(TA)9	18	2527918	2527935
Scaffold105	p2	(TC)6	12	39336	39347		Scaffold1	p2	(TA)7	14	2528512	2528525
Scaffold105	p3	(CCT)5	15	97707	97721		Scaffold1	p2	(AT)7	14	2531526	2531539
Scaffold105	p3	(CAG)5	15	97725	97739		Scaffold1	p2	(TA)6	12	2532082	2532093
Scaffold105	p3	(GAG)5	15	97961	97975		Scaffold1	p3	(CAA)5	15	2556626	2556640
Scaffold105	p3	(GGT)8	24	98090	98113		Scaffold1	p1	(G)10	10	2583002	2583011
Scaffold105	p1	(G)13	13	121841	121853		Scaffold1	p3	(GGC)5	15	2583465	2583479
Scaffold105	p2	(AT)6	12	127661	127672		Scaffold1	p1	(T)10	10	2589543	2589552
Scaffold105	p2	(AT)6	12	127819	127830		Scaffold1	p6	(CACGTC)5	30	2592356	2592385
Scaffold105	p3	(ATT)5	15	139401	139415		Scaffold1	p1	(T)12	12	2632366	2632377
Scaffold105	p2	(TA)7	14	141191	141204		Scaffold1	p3	(TAC)5	15	2632421	2632435
Scaffold105	p3	(TTA)5	15	143650	143664		Scaffold1	p2	(TA)6	12	2636849	2636860
Scaffold105	p2	(AT)7	14	148432	148445		Scaffold1	p3	(AAG)6	18	2637675	2637692
Scaffold105	p2	(TA)7	14	152090	152103		Scaffold1	p3	(TTC)5	15	2645383	2645397
Scaffold105	p3	(ATA)5	15	156871	156885		Scaffold1	p2	(TA)6	12	2655991	2656002
Scaffold106	p2	(TA)6	12	80	91		Scaffold1	p2	(TA)6	12	2658773	2658784
Scaffold106	p3	(GTG)5	15	10099	10113		Scaffold1	p2	(TA)6	12	2661975	2661986
Scaffold106	p1	(G)19	19	42693	42711		Scaffold1	p1	(T)10	10	2714234	2714243
Scaffold106	p4	(CTCA)5	20	47394	47413		Scaffold1	p3	(AAG)5	15	2727645	2727659
Scaffold106	p1	(T)10	10	47642	47651		Scaffold1	p2	(TA)6	12	2735527	2735538
Scaffold106	p1	(T)11	11	52199	52209		Scaffold1	p2	(AT)6	12	2735802	2735813
Scaffold106	p1	(T)11	11	69683	69693		Scaffold1	p3	(AGC)5	15	2774431	2774445
Scaffold106	p3	(ACT)55	165	84385	84549		Scaffold1	p3	(GCT)10	30	2791734	2791763
Scaffold106	p3	(CAG)6	18	123800	123817		Scaffold1	p2	(AC)16	32	2793056	2793087
Scaffold107	p3	(TCT)9	27	24460	24486		Scaffold1	p1	(T)11	11	2793302	2793312
Scaffold107	p3	(ACA)6	18	30493	30510		Scaffold1	p4	(CTTT)5	20	2793549	2793568
Scaffold107	p1	(A)10	10	33880	33889		Scaffold1	p1	(G)11	11	2794022	2794032
Scaffold107	p2	(TA)7	14	69079	69092		Scaffold1	p3	(GTT)5	15	2796283	2796297
Scaffold107	p1	(T)10	10	72348	72357		Scaffold1	p1	(C)13	13	2799533	2799545
Scaffold107	p3	(ACA)5	15	116026	116040		Scaffold1	p2	(TG)6	12	2800066	2800077
Scaffold107	p2	(TA)6	12	120389	120400		Scaffold1	p3	(GCA)5	15	2804062	2804076
Scaffold107	p6	(CGCCAA)5	30	151536	151565		Scaffold1	p3	(AGT)9	27	2831370	2831396
Scaffold108	p2	(TA)6	12	12822	12833		Scaffold1	p2	(GA)11	22	2854791	2854812
Scaffold108	p2	(TA)7	14	12845	12858		Scaffold1	p1	(A)11	11	2854812	2854822
Scaffold108	p2	(TA)9	18	12874	12891		Scaffold1	p2	(CA)7	14	2866854	2866867
Scaffold108	p2	(TA)9	18	12903	12920		Scaffold1	p2	(TA)6	12	2873936	2873947
Scaffold108	p2	(TA)6	12	15961	15972		Scaffold1	p1	(T)10	10	2874964	2874973
Scaffold108	p3	(TAG)7	21	22374	22394		Scaffold1	p1	(C)12	12	2934080	2934091
Scaffold108	p1	(T)11	11	23737	23747		Scaffold1	p1	(T)10	10	2934597	2934606
Scaffold108	p3	(TGC)7	21	32885	32905		Scaffold1	p1	(T)11	11	2980496	2980506
Scaffold108	p1	(A)10	10	49741	49750		Scaffold1	p2	(TA)6	12	2983603	2983614
Scaffold108	p1	(T)10	10	59913	59922		Scaffold1	p2	(TA)10	20	2984374	2984393
Scaffold108	p3	(GCT)6	18	66860	66877		Scaffold1	p2	(TA)6	12	2987142	2987153
Scaffold108	p1	(A)14	14	77839	77852		Scaffold1	p3	(AGT)5	15	2996754	2996768
Scaffold108	p3	(GCA)6	18	106808	106825		Scaffold1	p2	(TA)6	12	3004434	3004445
Scaffold108	p3	(TCT)6	18	122188	122205		Scaffold1	p3	(ATT)5	15	3004629	3004643
Scaffold108	p3	(TTC)5	15	122226	122240		Scaffold1	p2	(AT)6	12	3005299	3005310
Scaffold108	p1	(T)10	10	133163	133172		Scaffold1	p2	(AT)6	12	3011332	3011343
Scaffold108	p3	(TGA)7	21	149497	149517		Scaffold1	p1	(A)12	12	3012213	3012224
Scaffold108	p3	(GCT)5	15	149554	149568		Scaffold1	p2	(TA)6	12	3019372	3019383
Scaffold109	p6	(CCCTAA)19	114	1	114		Scaffold1	p1	(A)11	11	3023372	3023382
Scaffold109	p2	(AT)8	16	2970	2985		Scaffold1	p2	(TA)6	12	3024654	3024665
Scaffold109	p3	(AGT)5	15	5940	5954		Scaffold1	p2	(TA)6	12	3025137	3025148
Scaffold109	p3	(ATA)5	15	9092	9106		Scaffold1	p2	(TA)6	12	3028125	3028136
Scaffold109	p2	(AT)6	12	9859	9870		Scaffold1	p2	(AT)6	12	3028600	3028611
Scaffold109	p3	(TAG)5	15	11696	11710		Scaffold1	p1	(A)30	30	3029146	3029175
Scaffold109	p1	(A)10	10	12167	12176		Scaffold1	p2	(AT)7	14	3032320	3032333
Scaffold109	p5	(AATAG)32	160	12646	12805		Scaffold1	p2	(TA)6	12	3043397	3043408
Scaffold109	p2	(TA)8	16	12814	12829		Scaffold1	p2	(AT)8	16	3052891	3052906
Scaffold109	p2	(TA)9	18	12930	12947		Scaffold1	p2	(TA)6	12	3054316	3054327
Scaffold109	p2	(TA)10	20	12964	12983		Scaffold1	p3	(CTA)5	15	3066367	3066381
Scaffold109	p2	(TA)19	38	12995	13032		Scaffold1	p3	(TAA)9	27	3072716	3072742
Scaffold109	p1	(T)10	10	49796	49805		Scaffold1	p2	(AT)6	12	3072742	3072753
Scaffold109	p3	(TCA)5	15	54471	54485		Scaffold1	p2	(TA)6	12	3074652	3074663
Scaffold109	p3	(AAT)5	15	66181	66195		Scaffold1	p1	(A)12	12	3076034	3076045
Scaffold109	p2	(TA)6	12	71767	71778		Scaffold1	p3	(TAC)6	18	3080583	3080600
Scaffold109	p3	(CTA)5	15	74805	74819		Scaffold1	p2	(TA)6	12	3082609	3082620
Scaffold109	p2	(TA)6	12	76603	76614		Scaffold1	p2	(AT)6	12	3082639	3082650
Scaffold109	p3	(TTG)5	15	96104	96118		Scaffold1	p2	(AT)8	16	3087106	3087121
Scaffold11	p2	(GT)11	22	86933	86954		Scaffold1	p2	(TA)6	12	3088531	3088542
Scaffold11	p4	(CAAT)5	20	90512	90531		Scaffold1	p2	(AT)6	12	3096795	3096806
Scaffold11	p1	(G)16	16	90760	90775		Scaffold1	p3	(TAA)14	42	3098806	3098847
Scaffold11	p2	(TA)6	12	180852	180863		Scaffold1	p2	(AT)6	12	3098847	3098858
Scaffold11	p2	(GT)9	18	283142	283159		Scaffold1	p2	(TA)6	12	3101273	3101284
Scaffold11	p1	(T)11	11	301083	301093		Scaffold1	p2	(AT)7	14	3104089	3104102
Scaffold11	p2	(AC)6	12	301142	301153		Scaffold1	p6	(TTAGGG)8	48	3113348	3113395
Scaffold11	p3	(CCG)6	18	414213	414230		Scaffold2	p2	(AG)7	14	1814	1827
Scaffold11	p1	(T)11	11	435928	435938		Scaffold2	p2	(AG)6	12	1868	1879
Scaffold11	p1	(G)16	16	455878	455893		Scaffold2	p2	(AG)6	12	1916	1927
Scaffold11	p2	(AG)10	20	475616	475635		Scaffold2	p2	(TA)8	16	8565	8580
Scaffold110	p3	(TCT)22	66	3886	3951		Scaffold2	p2	(AT)8	16	10566	10581
Scaffold110	p2	(AT)7	14	7887	7900		Scaffold2	p2	(TA)7	14	13161	13174
Scaffold110	p3	(CTA)6	18	15498	15515		Scaffold2	p3	(TAT)6	18	14156	14173
Scaffold110	p2	(TA)6	12	18635	18646		Scaffold2	p3	(TTA)5	15	14185	14199
Scaffold110	p2	(TA)6	12	18775	18786		Scaffold2	p3	(ATT)9	27	14232	14258
Scaffold110	p2	(TA)6	12	23595	23606		Scaffold2	p2	(AT)6	12	14554	14565
Scaffold110	p3	(CTT)5	15	39941	39955		Scaffold2	p1	(A)11	11	26442	26452
Scaffold110	p3	(CAA)5	15	51155	51169		Scaffold2	p2	(AG)6	12	28332	28343
Scaffold110	p1	(T)11	11	51938	51948		Scaffold2	p2	(AG)6	12	28384	28395
Scaffold110	p2	(TA)22	44	63076	63119		Scaffold2	p2	(AG)6	12	28466	28477
Scaffold110	p2	(TA)7	14	66219	66232		Scaffold2	p2	(AT)8	16	37100	37115
Scaffold110	p2	(TA)11	22	68823	68844		Scaffold2	p3	(TTA)7	21	41614	41634
Scaffold110	p3	(CTA)5	15	69446	69460		Scaffold2	p3	(TTA)5	15	41638	41652
Scaffold110	p2	(TA)6	12	70110	70121		Scaffold2	p3	(ATT)10	30	41685	41714
Scaffold110	p2	(TA)6	12	72465	72476		Scaffold2	p2	(AT)6	12	42010	42021
Scaffold110	p3	(TAC)5	15	75724	75738		Scaffold2	p3	(TTA)5	15	47169	47183
Scaffold110	p1	(T)10	10	85964	85973		Scaffold2	p2	(AT)8	16	61917	61932
Scaffold110	p3	(TAC)5	15	89604	89618		Scaffold2	p2	(TA)8	16	65466	65481
Scaffold110	p3	(TTA)5	15	92903	92917		Scaffold2	p2	(AT)8	16	67467	67482
Scaffold110	p2	(AT)6	12	99156	99167		Scaffold2	p2	(TA)7	14	70752	70765
Scaffold110	p1	(T)11	11	99276	99286		Scaffold2	p3	(TAT)10	30	71747	71776
Scaffold110	p1	(A)11	11	105747	105757		Scaffold2	p3	(TTA)5	15	71779	71793
Scaffold110	p2	(TA)6	12	105865	105876		Scaffold2	p3	(ATT)10	30	71826	71855
Scaffold110	p2	(TA)7	14	111441	111454		Scaffold2	p2	(AT)6	12	72151	72162
Scaffold110	p2	(TA)6	12	113104	113115		Scaffold2	p2	(AT)8	16	81466	81481
Scaffold110	p2	(TA)7	14	115869	115882		Scaffold2	p2	(TA)6	12	83550	83561
Scaffold110	p3	(TAC)7	21	130006	130026		Scaffold2	p2	(TA)6	12	87054	87065
Scaffold110	p2	(TA)6	12	133957	133968		Scaffold2	p3	(ATA)5	15	94734	94748
Scaffold110	p3	(AGT)5	15	137214	137228		Scaffold2	p2	(TA)10	20	95892	95911
Scaffold110	p3	(TAA)6	18	146767	146784		Scaffold2	p2	(TA)8	16	95922	95937
Scaffold111	p3	(TAT)5	15	174	188		Scaffold2	p2	(TA)7	14	97826	97839
Scaffold111	p3	(TTA)5	15	203	217		Scaffold2	p2	(TA)6	12	142998	143009
Scaffold111	p3	(ATT)9	27	262	288		Scaffold2	p1	(A)10	10	192925	192934
Scaffold111	p2	(AT)6	12	584	595		Scaffold2	p5	(TGCGT)5	25	208412	208436
Scaffold111	p2	(TA)6	12	12413	12424		Scaffold2	p2	(TA)12	24	208466	208489
Scaffold111	p3	(TAC)5	15	16227	16241		Scaffold2	p2	(CT)11	22	209219	209240
Scaffold111	p3	(ATT)5	15	25907	25921		Scaffold2	p3	(ACC)7	21	209251	209271
Scaffold111	p2	(TA)9	18	26201	26218		Scaffold2	p2	(AG)8	16	237954	237969
Scaffold111	p2	(TA)9	18	26230	26247		Scaffold2	p3	(AAC)5	15	240042	240056
Scaffold111	p2	(TA)6	12	27069	27080		Scaffold2	p3	(GAT)5	15	241996	242010
Scaffold111	p3	(AGT)5	15	34428	34442		Scaffold2	p2	(TC)6	12	242835	242846
Scaffold111	p2	(AT)8	16	38355	38370		Scaffold2	p6	(TAGTAA)46	276	244398	244673
Scaffold111	p2	(TA)6	12	43604	43615		Scaffold2	p2	(AT)6	12	247289	247300
Scaffold111	p2	(TA)7	14	47776	47789		Scaffold2	p2	(AT)6	12	249163	249174
Scaffold111	p1	(G)12	12	73459	73470		Scaffold2	p2	(TA)7	14	250497	250510
Scaffold111	p5	(AACAG)16	80	81969	82048		Scaffold2	p3	(TTA)5	15	252955	252969
Scaffold111	p2	(AT)6	12	120042	120053		Scaffold2	p2	(AT)7	14	258369	258382
Scaffold111	p3	(TCC)5	15	130880	130894		Scaffold2	p3	(TTA)5	15	259204	259218
Scaffold112	p2	(TA)6	12	3560	3571		Scaffold2	p2	(TA)6	12	265314	265325
Scaffold112	p3	(TAT)5	15	9235	9249		Scaffold2	p2	(TA)6	12	269353	269364
Scaffold112	p2	(TA)10	20	10782	10801		Scaffold2	p2	(TA)6	12	276018	276029
Scaffold112	p5	(GCATA)5	25	25291	25315		Scaffold2	p3	(TAG)6	18	281558	281575
Scaffold112	p2	(CA)7	14	30355	30368		Scaffold2	p2	(AT)7	14	285260	285273
Scaffold112	p3	(TCC)7	21	31975	31995		Scaffold2	p2	(TA)6	12	286935	286946
Scaffold112	p3	(CCG)5	15	32021	32035		Scaffold2	p2	(TA)6	12	287630	287641
Scaffold112	p3	(TCA)7	21	33403	33423		Scaffold2	p3	(TTA)6	18	288513	288530
Scaffold112	p3	(GGC)6	18	36897	36914		Scaffold2	p2	(AT)6	12	289957	289968
Scaffold112	p1	(C)10	10	38142	38151		Scaffold2	p2	(TA)6	12	291855	291866
Scaffold112	p3	(TAG)5	15	59192	59206		Scaffold2	p2	(TA)6	12	292550	292561
Scaffold112	p2	(TA)6	12	65870	65881		Scaffold2	p2	(TA)6	12	296808	296819
Scaffold112	p2	(AT)7	14	66041	66054		Scaffold2	p2	(TA)7	14	298964	298977
Scaffold112	p3	(CTA)5	15	66304	66318		Scaffold2	p3	(ATA)5	15	303745	303759
Scaffold112	p2	(AT)6	12	69759	69770		Scaffold2	p2	(TA)6	12	315488	315499
Scaffold112	p2	(TA)6	12	73121	73132		Scaffold2	p2	(TA)6	12	316164	316175
Scaffold112	p3	(CAT)8	24	83532	83555		Scaffold2	p3	(TAA)5	15	320915	320929
Scaffold112	p3	(GGC)5	15	85178	85192		Scaffold2	p3	(ATA)5	15	321564	321578
Scaffold112	p1	(T)11	11	90295	90305		Scaffold2	p2	(TA)6	12	323040	323051
Scaffold112	p2	(AT)8	16	97949	97964		Scaffold2	p2	(TA)6	12	327820	327831
Scaffold112	p2	(TA)11	22	98453	98474		Scaffold2	p2	(AT)6	12	328095	328106
Scaffold112	p2	(AT)9	18	100516	100533		Scaffold2	p2	(TA)6	12	336583	336594
Scaffold112	p2	(AG)6	12	100537	100548		Scaffold2	p5	(ATACT)5	25	337446	337470
Scaffold112	p3	(TAG)12	36	100575	100610		Scaffold2	p1	(G)17	17	341831	341847
Scaffold112	p2	(TA)6	12	102086	102097		Scaffold2	p1	(T)11	11	343203	343213
Scaffold112	p3	(TAG)16	48	108398	108445		Scaffold2	p1	(A)11	11	375093	375103
Scaffold112	p3	(CTA)19	57	108803	108859		Scaffold2	p3	(CAG)7	21	391493	391513
Scaffold112	p3	(TAT)5	15	109189	109203		Scaffold2	p2	(TA)9	18	398956	398973
Scaffold112	p2	(TA)8	16	110213	110228		Scaffold2	p2	(TA)6	12	401093	401104
Scaffold112	p3	(ATA)5	15	119707	119721		Scaffold2	p2	(TA)6	12	401420	401431
Scaffold112	p2	(AT)6	12	124189	124200		Scaffold2	p2	(AT)7	14	407931	407944
Scaffold112	p2	(TA)6	12	129271	129282		Scaffold2	p2	(TA)6	12	422412	422423
Scaffold112	p3	(TAA)5	15	131808	131822		Scaffold2	p2	(TA)6	12	423928	423939
Scaffold112	p3	(TAA)5	15	131896	131910		Scaffold2	p2	(TA)6	12	425438	425449
Scaffold112	p3	(AGT)17	51	132229	132279		Scaffold2	p2	(TA)6	12	426953	426964
Scaffold112	p3	(ACT)9	27	132800	132826		Scaffold2	p2	(AT)7	14	441940	441953
Scaffold112	p2	(AT)14	28	132869	132896		Scaffold2	p3	(TAG)5	15	449545	449559
Scaffold112	p2	(TA)6	12	138871	138882		Scaffold2	p2	(TA)6	12	452586	452597
Scaffold112	p2	(TA)6	12	144063	144074		Scaffold2	p2	(TA)6	12	464216	464227
Scaffold112	p2	(AT)6	12	144708	144719		Scaffold2	p2	(TA)6	12	469804	469815
Scaffold112	p2	(AT)6	12	145395	145406		Scaffold2	p1	(G)48	48	475359	475406
Scaffold113	p2	(AT)6	12	250	261		Scaffold2	p1	(G)18	18	475408	475425
Scaffold113	p2	(TA)6	12	9610	9621		Scaffold2	p3	(CGC)7	21	478990	479010
Scaffold113	p2	(TA)8	16	11664	11679		Scaffold2	p1	(T)12	12	487385	487396
Scaffold113	p3	(CTA)7	21	15407	15427		Scaffold2	p2	(TA)15	30	498040	498069
Scaffold113	p3	(TAT)5	15	17207	17221		Scaffold2	p2	(TA)6	12	499696	499707
Scaffold113	p1	(A)14	14	35867	35880		Scaffold2	p3	(TCA)5	15	515317	515331
Scaffold113	p1	(A)10	10	35896	35905		Scaffold2	p4	(CAGA)10	40	546570	546609
Scaffold113	p2	(GA)17	34	62614	62647		Scaffold2	p1	(C)10	10	546760	546769
Scaffold113	p2	(TC)7	14	62721	62734		Scaffold2	p1	(C)16	16	546771	546786
Scaffold113	p2	(TA)13	26	62735	62760		Scaffold2	p1	(A)25	25	550609	550633
Scaffold113	p1	(T)10	10	62796	62805		Scaffold2	p2	(TA)6	12	652528	652539
Scaffold113	p3	(TCT)18	54	62869	62922		Scaffold2	p1	(T)11	11	655225	655235
Scaffold113	p3	(CCT)5	15	62938	62952		Scaffold2	p2	(TA)7	14	692462	692475
Scaffold113	p1	(A)11	11	78773	78783		Scaffold2	p3	(AGT)5	15	701772	701786
Scaffold113	p1	(C)10	10	85280	85289		Scaffold2	p3	(TAC)5	15	710374	710388
Scaffold113	p3	(CTT)8	24	86755	86778		Scaffold2	p3	(TCT)5	15	714490	714504
Scaffold113	p3	(GTG)7	21	87537	87557		Scaffold2	p3	(AGT)5	15	722113	722127
Scaffold113	p1	(T)10	10	89023	89032		Scaffold2	p2	(TA)6	12	736327	736338
Scaffold113	p4	(AATC)5	20	106616	106635		Scaffold2	p1	(T)12	12	748662	748673
Scaffold113	p1	(A)31	31	110003	110033		Scaffold2	p1	(A)10	10	757947	757956
Scaffold113	p3	(CCA)5	15	113001	113015		Scaffold2	p1	(A)10	10	787453	787462
Scaffold113	p2	(CA)13	26	122337	122362		Scaffold2	p2	(TC)7	14	801438	801451
Scaffold113	p3	(ATG)6	18	129965	129982		Scaffold2	p3	(CTT)23	69	814257	814325
Scaffold113	p2	(AT)7	14	137291	137304		Scaffold2	p2	(AT)6	12	817009	817020
Scaffold113	p2	(AT)6	12	138647	138658		Scaffold2	p2	(TA)6	12	857362	857373
Scaffold113	p2	(TA)6	12	139972	139983		Scaffold2	p2	(TA)6	12	857638	857649
Scaffold113	p3	(TTA)5	15	142430	142444		Scaffold2	p1	(T)10	10	859366	859375
Scaffold114	p1	(A)10	10	10871	10880		Scaffold2	p1	(A)11	11	861480	861490
Scaffold114	p1	(C)16	16	73934	73949		Scaffold2	p2	(AT)6	12	878353	878364
Scaffold114	p3	(CAG)7	21	91813	91833		Scaffold2	p3	(GCT)7	21	886213	886233
Scaffold114	p3	(GGC)7	21	103914	103934		Scaffold2	p1	(A)10	10	930918	930927
Scaffold114	p2	(GT)16	32	114294	114325		Scaffold2	p1	(A)10	10	953829	953838
Scaffold114	p3	(GCA)6	18	114339	114356		Scaffold2	p1	(A)10	10	986922	986931
Scaffold114	p6	(CTCCGT)5	30	114672	114701		Scaffold2	p6	(TCCAGG)5	30	1004837	1004866
Scaffold114	p3	(TTA)6	18	133231	133248		Scaffold2	p1	(C)20	20	1022344	1022363
Scaffold114	p2	(TA)12	24	137352	137375		Scaffold2	p1	(G)61	61	1022833	1022893
Scaffold114	p3	(TTA)5	15	141249	141263		Scaffold2	p2	(GA)9	18	1023237	1023254
Scaffold115	p3	(CCA)6	18	12475	12492		Scaffold2	p2	(TG)7	14	1023257	1023270
Scaffold115	p3	(CCA)5	15	12589	12603		Scaffold2	p1	(C)116	116	1109884	1109999
Scaffold115	p1	(T)11	11	27674	27684		Scaffold2	p1	(T)10	10	1120307	1120316
Scaffold115	p1	(C)13	13	38091	38103		Scaffold2	p3	(AGT)5	15	1140375	1140389
Scaffold115	p2	(CA)6	12	105261	105272		Scaffold2	p1	(A)11	11	1140434	1140444
Scaffold115	p1	(C)10	10	105351	105360		Scaffold2	p3	(AGA)6	18	1151618	1151635
Scaffold115	p1	(G)18	18	128237	128254		Scaffold2	p3	(AAG)6	18	1151656	1151673
Scaffold115	p3	(GGC)5	15	140114	140128		Scaffold2	p3	(TAG)5	15	1151899	1151913
Scaffold115	p1	(G)11	11	140492	140502		Scaffold2	p2	(TA)10	20	1158113	1158132
Scaffold116	p2	(AT)6	12	1749	1760		Scaffold2	p2	(TA)6	12	1171346	1171357
Scaffold116	p2	(TA)6	12	4114	4125		Scaffold2	p2	(AT)8	16	1175025	1175040
Scaffold116	p3	(TAA)5	15	8978	8992		Scaffold2	p2	(TA)10	20	1175164	1175183
Scaffold116	p1	(T)10	10	11695	11704		Scaffold2	p2	(TA)6	12	1178771	1178782
Scaffold116	p3	(TAC)5	15	11748	11762		Scaffold2	p3	(TTA)5	15	1181260	1181274
Scaffold116	p2	(TA)6	12	27287	27298		Scaffold2	p2	(AT)8	16	1186042	1186057
Scaffold116	p2	(TA)7	14	28126	28139		Scaffold2	p2	(TA)6	12	1193493	1193504
Scaffold116	p3	(ATA)5	15	32907	32921		Scaffold2	p2	(AT)6	12	1193768	1193779
Scaffold116	p2	(TA)7	14	35368	35381		Scaffold2	p3	(AGC)9	27	1215912	1215938
Scaffold116	p3	(TAC)5	15	38105	38119		Scaffold2	p3	(CGC)8	24	1216373	1216396
Scaffold116	p3	(AGT)57	171	44575	44745		Scaffold2	p3	(ACC)5	15	1244758	1244772
Scaffold116	p3	(TAC)6	18	45632	45649		Scaffold2	p1	(T)10	10	1296426	1296435
Scaffold116	p2	(TA)7	14	97849	97862		Scaffold2	p2	(TG)8	16	1301606	1301621
Scaffold116	p2	(TA)7	14	99630	99643		Scaffold2	p1	(C)18	18	1311500	1311517
Scaffold116	p3	(CGG)6	18	135949	135966		Scaffold2	p2	(TG)7	14	1317018	1317031
Scaffold116	p3	(CTC)8	24	136350	136373		Scaffold2	p3	(CCT)5	15	1354165	1354179
Scaffold117	p2	(CA)10	20	431	450		Scaffold2	p3	(ATG)5	15	1403234	1403248
Scaffold117	p1	(T)11	11	17684	17694		Scaffold2	p3	(TGT)8	24	1409319	1409342
Scaffold117	p3	(TAC)5	15	25782	25796		Scaffold2	p3	(GTA)11	33	1430719	1430751
Scaffold117	p2	(TA)6	12	27812	27823		Scaffold2	p2	(AT)7	14	1431907	1431920
Scaffold117	p2	(TA)11	22	46437	46458		Scaffold2	p2	(TA)6	12	1434907	1434918
Scaffold117	p2	(TA)6	12	96835	96846		Scaffold2	p3	(TTA)5	15	1441684	1441698
Scaffold117	p2	(GT)7	14	113467	113480		Scaffold2	p3	(AGT)5	15	1458487	1458501
Scaffold117	p3	(CGA)7	21	119650	119670		Scaffold2	p3	(AGT)5	15	1467095	1467109
Scaffold117	p2	(TC)8	16	120737	120752		Scaffold2	p2	(TA)6	12	1472600	1472611
Scaffold117	p3	(GAC)5	15	134521	134535		Scaffold2	p2	(TA)6	12	1472876	1472887
Scaffold117	p1	(G)10	10	138323	138332		Scaffold2	p1	(A)10	10	1574135	1574144
Scaffold118	p3	(AGA)5	15	29757	29771		Scaffold2	p1	(G)12	12	1601185	1601196
Scaffold118	p3	(AAG)6	18	29792	29809		Scaffold2	p1	(G)14	14	1601243	1601256
Scaffold118	p3	(AGA)5	15	36159	36173		Scaffold2	p1	(T)10	10	1601328	1601337
Scaffold118	p3	(AAG)6	18	36194	36211		Scaffold2	p1	(C)13	13	1601563	1601575
Scaffold118	p3	(TAG)5	15	36437	36451		Scaffold2	p1	(C)12	12	1631409	1631420
Scaffold118	p2	(TA)6	12	39478	39489		Scaffold2	p3	(CTA)5	15	1644856	1644870
Scaffold118	p2	(CT)10	20	74355	74374		Scaffold2	p3	(CAC)9	27	1664289	1664315
Scaffold118	p2	(AT)8	16	83393	83408		Scaffold2	p2	(TC)8	16	1667672	1667687
Scaffold118	p3	(TTA)5	15	89016	89030		Scaffold2	p1	(T)11	11	1668000	1668010
Scaffold118	p3	(AGA)5	15	93452	93466		Scaffold2	p2	(TA)7	14	1676440	1676453
Scaffold118	p3	(AAG)6	18	93487	93504		Scaffold2	p3	(ATA)5	15	1681221	1681235
Scaffold118	p2	(AT)7	14	101014	101027		Scaffold2	p2	(TA)7	14	1683682	1683695
Scaffold118	p2	(TA)6	12	107626	107637		Scaffold2	p3	(AGT)5	15	1688875	1688889
Scaffold118	p3	(AAT)8	24	107989	108012		Scaffold2	p3	(TAC)6	18	1691932	1691949
Scaffold118	p3	(TAA)5	15	108513	108527		Scaffold2	p1	(A)10	10	1699046	1699055
Scaffold118	p1	(A)11	11	108526	108536		Scaffold2	p3	(CCG)6	18	1700177	1700194
Scaffold118	p2	(TA)9	18	112418	112435		Scaffold2	p3	(TCA)5	15	1701252	1701266
Scaffold118	p1	(A)12	12	113343	113354		Scaffold2	p2	(AT)7	14	1741832	1741845
Scaffold118	p1	(A)16	16	113597	113612		Scaffold2	p1	(A)10	10	1741856	1741865
Scaffold118	p1	(A)13	13	113840	113852		Scaffold2	p3	(GGT)9	27	1753994	1754020
Scaffold118	p1	(A)11	11	114101	114111		Scaffold2	p1	(A)10	10	1758039	1758048
Scaffold118	p1	(A)11	11	114353	114363		Scaffold2	p3	(ACC)6	18	1779796	1779813
Scaffold118	p1	(A)17	17	114365	114381		Scaffold2	p1	(G)16	16	1800646	1800661
Scaffold118	p1	(T)11	11	114523	114533		Scaffold2	p1	(T)11	11	1806933	1806943
Scaffold118	p1	(T)25	25	114563	114587		Scaffold2	p3	(GAG)5	15	1820308	1820322
Scaffold118	p1	(T)15	15	114589	114603		Scaffold2	p3	(TAG)5	15	1826370	1826384
Scaffold118	p1	(T)23	23	114605	114627		Scaffold2	p2	(TA)9	18	1826456	1826473
Scaffold118	p1	(T)10	10	114669	114678		Scaffold2	p3	(CCA)6	18	1856477	1856494
Scaffold118	p2	(AT)8	16	117709	117724		Scaffold2	p1	(G)19	19	1876805	1876823
Scaffold118	p2	(TA)6	12	119134	119145		Scaffold2	p2	(TG)8	16	1884040	1884055
Scaffold118	p3	(TAA)11	33	129519	129551		Scaffold2	p1	(C)14	14	1884531	1884544
Scaffold118	p2	(AT)6	12	129551	129562		Scaffold2	p3	(AAC)5	15	1886588	1886602
Scaffold118	p2	(TA)6	12	131475	131486		Scaffold2	p3	(CAT)7	21	1888765	1888785
Scaffold118	p3	(AAG)5	15	132608	132622		Scaffold2	p2	(TA)10	20	1889208	1889227
Scaffold118	p1	(A)12	12	132857	132868		Scaffold2	p3	(AAG)7	21	1898980	1899000
Scaffold118	p3	(TAC)6	18	137438	137455		Scaffold2	p3	(CTT)5	15	1912599	1912613
Scaffold119	p1	(T)12	12	311	322		Scaffold2	p2	(TA)6	12	1937508	1937519
Scaffold119	p2	(TA)16	32	3148	3179		Scaffold2	p2	(AT)6	12	1937783	1937794
Scaffold119	p2	(TA)6	12	4807	4818		Scaffold2	p1	(T)12	12	1942775	1942786
Scaffold119	p3	(CCA)7	21	18849	18869		Scaffold2	p2	(TA)12	24	1945619	1945642
Scaffold119	p1	(T)38	38	50569	50606		Scaffold2	p2	(TA)6	12	1947269	1947280
Scaffold119	p3	(TAC)5	15	50650	50664		Scaffold2	p2	(TA)6	12	1950786	1950797
Scaffold119	p3	(CCA)9	27	104731	104757		Scaffold2	p3	(TCT)6	18	1963394	1963411
Scaffold119	p2	(AT)8	16	135486	135501		Scaffold2	p3	(TTC)5	15	1963432	1963446
Scaffold12	p3	(TGG)6	18	17269	17286		Scaffold2	p3	(CTA)5	15	1970021	1970035
Scaffold12	p3	(TAT)5	15	61621	61635		Scaffold2	p3	(TCT)5	15	1970260	1970274
Scaffold12	p3	(TAC)5	15	74227	74241		Scaffold2	p2	(TA)6	12	1974724	1974735
Scaffold12	p2	(TA)6	12	81458	81469		Scaffold2	p2	(TA)6	12	1978683	1978694
Scaffold12	p1	(T)12	12	86365	86376		Scaffold2	p2	(AT)6	12	1978958	1978969
Scaffold12	p3	(TCG)6	18	119361	119378		Scaffold2	p1	(A)11	11	2067149	2067159
Scaffold12	p2	(GT)9	18	119718	119735		Scaffold2	p1	(A)10	10	2067161	2067170
Scaffold12	p3	(GTC)5	15	138985	138999		Scaffold2	p2	(TA)6	12	2111489	2111500
Scaffold12	p3	(CAG)6	18	146719	146736		Scaffold2	p2	(TA)6	12	2112326	2112337
Scaffold12	p3	(AGA)6	18	163779	163796		Scaffold2	p1	(A)10	10	2135173	2135182
Scaffold12	p1	(T)10	10	164280	164289		Scaffold2	p2	(AT)8	16	2140194	2140209
Scaffold12	p1	(T)23	23	187234	187256		Scaffold2	p3	(AGT)5	15	2143115	2143129
Scaffold12	p1	(G)21	21	187257	187277		Scaffold2	p2	(TA)6	12	2144972	2144983
Scaffold12	p1	(C)11	11	216336	216346		Scaffold2	p2	(TA)6	12	2147156	2147167
Scaffold12	p1	(A)11	11	228866	228876		Scaffold2	p2	(TA)6	12	2158709	2158720
Scaffold12	p2	(GA)6	12	229460	229471		Scaffold2	p3	(TAC)5	15	2163156	2163170
Scaffold12	p3	(GTG)12	36	239434	239469		Scaffold2	p2	(TA)8	16	2165688	2165703
Scaffold12	p3	(TGC)5	15	249277	249291		Scaffold2	p3	(TCT)6	18	2182976	2182993
Scaffold12	p2	(CT)6	12	283849	283860		Scaffold2	p3	(TTC)5	15	2183014	2183028
Scaffold12	p2	(CT)8	16	330971	330986		Scaffold2	p3	(AGT)5	15	2203210	2203224
Scaffold12	p3	(TTC)6	18	334140	334157		Scaffold2	p3	(AGT)5	15	2211564	2211578
Scaffold12	p2	(GT)8	16	337707	337722		Scaffold2	p2	(TA)6	12	2215167	2215178
Scaffold12	p3	(GCT)8	24	337937	337960		Scaffold2	p2	(AT)8	16	2224780	2224795
Scaffold12	p2	(TA)8	16	339170	339185		Scaffold2	p2	(TA)6	12	2231284	2231295
Scaffold12	p3	(TAG)5	15	339390	339404		Scaffold2	p3	(ACC)5	15	2275045	2275059
Scaffold12	p3	(CCA)5	15	363148	363162		Scaffold2	p1	(T)10	10	2275308	2275317
Scaffold12	p1	(A)14	14	394147	394160		Scaffold2	p2	(AC)12	24	2291621	2291644
Scaffold12	p2	(TC)7	14	417940	417953		Scaffold2	p4	(CTTC)5	20	2292426	2292445
Scaffold12	p2	(AG)6	12	418280	418291		Scaffold2	p3	(CAT)14	42	2294371	2294412
Scaffold12	p2	(AG)6	12	418297	418308		Scaffold2	p1	(C)10	10	2305099	2305108
Scaffold12	p2	(AG)6	12	418314	418325		Scaffold2	p3	(GGT)6	18	2307177	2307194
Scaffold12	p2	(AG)6	12	418331	418342		Scaffold2	p2	(CA)7	14	2309700	2309713
Scaffold12	p2	(AG)6	12	418348	418359		Scaffold2	p2	(CT)14	28	2309714	2309741
Scaffold12	p2	(AG)6	12	418365	418376		Scaffold2	p3	(CAC)5	15	2309759	2309773
Scaffold12	p2	(AG)6	12	418382	418393		Scaffold2	p1	(T)11	11	2310133	2310143
Scaffold12	p2	(AG)6	12	418399	418410		Scaffold2	p1	(C)18	18	2327011	2327028
Scaffold12	p2	(AG)6	12	418416	418427		Scaffold2	p1	(C)13	13	2327162	2327174
Scaffold12	p2	(AG)6	12	418433	418444		Scaffold2	p3	(CTG)5	15	2350754	2350768
Scaffold12	p2	(AG)6	12	418450	418461		Scaffold2	p3	(CGT)5	15	2351125	2351139
Scaffold12	p2	(AG)6	12	418467	418478		Scaffold2	p2	(TA)6	12	2406917	2406928
Scaffold12	p2	(AG)6	12	418484	418495		Scaffold2	p2	(TA)12	24	2408555	2408578
Scaffold12	p2	(AG)6	12	418501	418512		Scaffold2	p2	(TA)6	12	2411328	2411339
Scaffold12	p2	(AG)6	12	418518	418529		Scaffold2	p1	(A)12	12	2417828	2417839
Scaffold12	p2	(AG)6	12	418535	418546		Scaffold2	p3	(TCG)5	15	2450290	2450304
Scaffold12	p2	(AG)6	12	418552	418563		Scaffold2	p3	(CTT)9	27	2470615	2470641
Scaffold12	p2	(AG)6	12	418569	418580		Scaffold2	p4	(GCTG)5	20	2492488	2492507
Scaffold12	p2	(AG)6	12	418586	418597		Scaffold2	p2	(AG)27	54	2496249	2496302
Scaffold12	p2	(AG)6	12	418603	418614		Scaffold2	p2	(TG)15	30	2496303	2496332
Scaffold12	p2	(AG)6	12	418620	418631		Scaffold2	p3	(AGC)5	15	2509759	2509773
Scaffold12	p2	(AG)6	12	418637	418648		Scaffold2	p2	(GT)12	24	2534183	2534206
Scaffold12	p2	(AG)6	12	418654	418665		Scaffold2	p2	(AT)9	18	2538882	2538899
Scaffold12	p2	(AG)6	12	418671	418682		Scaffold2	p2	(CA)9	18	2539420	2539437
Scaffold12	p2	(AG)6	12	418688	418699		Scaffold2	p2	(TC)12	24	2542534	2542557
Scaffold12	p2	(AG)6	12	418705	418716		Scaffold2	p3	(GAC)6	18	2562642	2562659
Scaffold12	p2	(AG)6	12	418722	418733		Scaffold2	p3	(AGC)7	21	2562898	2562918
Scaffold12	p2	(AG)6	12	418739	418750		Scaffold2	p1	(A)10	10	2564241	2564250
Scaffold12	p2	(AG)6	12	418756	418767		Scaffold2	p3	(ACC)5	15	2574295	2574309
Scaffold12	p3	(AGT)12	36	423921	423956		Scaffold2	p1	(C)22	22	2578123	2578144
Scaffold12	p2	(TA)6	12	425064	425075		Scaffold2	p2	(TA)8	16	2600418	2600433
Scaffold12	p2	(TA)14	28	425316	425343		Scaffold2	p3	(AGT)5	15	2607687	2607701
Scaffold12	p2	(TA)11	22	425352	425373		Scaffold2	p2	(TA)6	12	2612121	2612132
Scaffold12	p2	(TA)6	12	425527	425538		Scaffold2	p3	(TCT)6	18	2615398	2615415
Scaffold12	p2	(AT)9	18	425730	425747		Scaffold2	p3	(TTC)5	15	2615439	2615453
Scaffold12	p2	(AT)6	12	428372	428383		Scaffold2	p3	(CTA)115	345	2618519	2618863
Scaffold12	p2	(TA)6	12	432279	432290		Scaffold2	p3	(TAC)5	15	2620964	2620978
Scaffold12	p2	(AT)6	12	432554	432565		Scaffold2	p2	(TA)10	20	2626928	2626947
Scaffold12	p2	(TA)6	12	439510	439521		Scaffold2	p2	(AT)6	12	2629873	2629884
Scaffold12	p2	(TA)7	14	446080	446093		Scaffold2	p2	(TA)6	12	2632404	2632415
Scaffold120	p6	(TCCAGG)5	30	10962	10991		Scaffold2	p3	(ATA)5	15	2639402	2639416
Scaffold120	p1	(C)19	19	28469	28487		Scaffold2	p2	(TA)7	14	2653303	2653316
Scaffold120	p1	(G)18	18	28957	28974		Scaffold2	p2	(TA)7	14	2659637	2659650
Scaffold120	p2	(GA)9	18	29318	29335		Scaffold2	p3	(TAA)6	18	2660500	2660517
Scaffold120	p2	(TG)7	14	29338	29351		Scaffold2	p3	(GCA)5	15	2671696	2671710
Scaffold120	p3	(GTG)6	18	45754	45771		Scaffold2	p2	(CA)6	12	2673758	2673769
Scaffold120	p1	(T)10	10	126047	126056		Scaffold2	p3	(CTT)5	15	2683755	2683769
Scaffold121	p3	(AAG)5	15	9967	9981		Scaffold2	p3	(CCT)5	15	2702999	2703013
Scaffold121	p1	(T)10	10	39719	39728		Scaffold2	p1	(G)10	10	2711419	2711428
Scaffold121	p1	(A)10	10	55994	56003		Scaffold2	p2	(TA)16	32	2733676	2733707
Scaffold121	p3	(AAG)6	18	109506	109523		Scaffold2	p2	(TA)15	30	2733719	2733748
Scaffold121	p3	(AAG)6	18	109545	109562		Scaffold2	p2	(TA)13	26	2734023	2734048
Scaffold121	p1	(T)10	10	110005	110014		Scaffold2	p2	(AT)9	18	2736150	2736167
Scaffold121	p2	(AT)6	12	122840	122851		Scaffold2	p2	(TA)6	12	2747780	2747791
Scaffold121	p2	(TA)7	14	124512	124525		Scaffold2	p2	(TA)6	12	2752156	2752167
Scaffold121	p2	(TA)6	12	125188	125199		Scaffold2	p2	(TA)6	12	2761811	2761822
Scaffold121	p2	(TA)6	12	130736	130747		Scaffold2	p3	(ATT)5	15	2762006	2762020
Scaffold121	p3	(AAG)5	15	131918	131932		Scaffold2	p2	(AT)6	12	2768709	2768720
Scaffold122	p3	(ATA)5	15	1981	1995		Scaffold2	p1	(A)12	12	2769589	2769600
Scaffold122	p2	(TA)6	12	14303	14314		Scaffold2	p2	(AT)6	12	2779397	2779408
Scaffold122	p2	(TA)6	12	22166	22177		Scaffold2	p2	(TA)6	12	2783956	2783967
Scaffold122	p2	(TA)6	12	36037	36048		Scaffold2	p3	(AGT)5	15	2792144	2792158
Scaffold122	p2	(AT)7	14	39035	39048		Scaffold2	p3	(TTA)6	18	2806698	2806715
Scaffold122	p3	(ACT)7	21	40191	40211		Scaffold2	p2	(TA)6	12	2809489	2809500
Scaffold122	p2	(TA)6	12	63651	63662		Scaffold2	p2	(AG)6	12	2809825	2809836
Scaffold122	p2	(AT)7	14	66649	66662		Scaffold2	p2	(TA)7	14	2810580	2810593
Scaffold122	p3	(ACT)8	24	67805	67828		Scaffold2	p2	(TA)7	14	2812234	2812247
Scaffold122	p3	(GGC)5	15	75292	75306		Scaffold2	p2	(TA)7	14	2821290	2821303
Scaffold122	p3	(CAG)6	18	103117	103134		Scaffold2	p3	(ACT)5	15	2821868	2821882
Scaffold122	p2	(TA)6	12	110575	110586		Scaffold2	p2	(TA)6	12	2823942	2823953
Scaffold122	p2	(AT)7	14	113573	113586		Scaffold2	p2	(TA)6	12	2831142	2831153
Scaffold122	p3	(ACT)7	21	114730	114750		Scaffold2	p3	(CTA)9	27	2831830	2831856
Scaffold122	p2	(AT)6	12	134534	134545		Scaffold2	p2	(AT)9	18	2833450	2833467
Scaffold123	p3	(CTA)5	15	2604	2618		Scaffold2	p2	(TA)6	12	2836108	2836119
Scaffold123	p3	(CTT)5	15	2847	2861		Scaffold2	p2	(TA)9	18	2836203	2836220
Scaffold123	p3	(TTC)5	15	2881	2895		Scaffold2	p2	(TA)8	16	2838720	2838735
Scaffold123	p2	(AT)21	42	6003	6044		Scaffold2	p2	(TA)6	12	2840282	2840293
Scaffold123	p3	(TAC)41	123	6622	6744		Scaffold2	p2	(TA)7	14	2841336	2841349
Scaffold123	p1	(A)10	10	6811	6820		Scaffold2	p2	(AT)6	12	2844003	2844014
Scaffold123	p3	(TAT)5	15	7063	7077		Scaffold2	p3	(ATA)5	15	2852143	2852157
Scaffold123	p3	(TAT)5	15	7239	7253		Scaffold2	p2	(TA)7	14	2854604	2854617
Scaffold123	p2	(TA)6	12	17497	17508		Scaffold2	p2	(TA)7	14	2856920	2856933
Scaffold123	p3	(TAT)5	15	21075	21089		Scaffold2	p3	(ATA)5	15	2861701	2861715
Scaffold123	p3	(ATA)5	15	21273	21287		Scaffold2	p2	(TA)6	12	2874023	2874034
Scaffold123	p1	(A)14	14	52818	52831		Scaffold2	p2	(TA)6	12	2881886	2881897
Scaffold123	p3	(GAC)5	15	53578	53592		Scaffold2	p2	(TA)6	12	2887110	2887121
Scaffold123	p3	(AAG)5	15	58993	59007		Scaffold2	p2	(AT)7	14	2890108	2890121
Scaffold123	p3	(ATA)5	15	128027	128041		Scaffold2	p3	(CTA)8	24	2891262	2891285
Scaffold123	p2	(TA)7	14	131408	131421		Scaffold2	p2	(AT)8	16	2902958	2902973
Scaffold123	p2	(TA)6	12	132430	132441		Scaffold2	p3	(TAA)18	54	2914721	2914774
Scaffold124	p2	(TA)6	12	1099	1110		Scaffold2	p2	(AT)6	12	2914774	2914785
Scaffold124	p2	(TA)6	12	4644	4655		Scaffold2	p2	(TA)6	12	2916612	2916623
Scaffold124	p2	(AT)7	14	8296	8309		Scaffold2	p3	(AAG)5	15	2917745	2917759
Scaffold124	p1	(C)10	10	9815	9824		Scaffold2	p1	(A)12	12	2917994	2918005
Scaffold124	p1	(A)10	10	39147	39156		Scaffold2	p3	(TAC)6	18	2922544	2922561
Scaffold124	p1	(T)11	11	60746	60756		Scaffold2	p2	(TA)6	12	2924570	2924581
Scaffold124	p1	(A)10	10	61217	61226		Scaffold2	p2	(AT)6	12	2924600	2924611
Scaffold124	p2	(CT)23	46	80204	80249		Scaffold3	p1	(T)12	12	3668	3679
Scaffold124	p2	(AC)6	12	87434	87445		Scaffold3	p3	(CTT)5	15	3914	3928
Scaffold124	p3	(CGA)5	15	87932	87946		Scaffold3	p2	(TA)6	12	5050	5061
Scaffold124	p3	(ACG)9	27	88108	88134		Scaffold3	p2	(AT)6	12	7010	7021
Scaffold124	p1	(G)14	14	92917	92930		Scaffold3	p3	(TAT)13	39	7019	7057
Scaffold124	p1	(T)10	10	105432	105441		Scaffold3	p2	(TA)8	16	18806	18821
Scaffold124	p3	(CCT)6	18	109918	109935		Scaffold3	p2	(TA)7	14	20896	20909
Scaffold124	p3	(GGT)6	18	112934	112951		Scaffold3	p2	(TA)6	12	27559	27570
Scaffold124	p3	(CAG)8	24	113357	113380		Scaffold3	p3	(TAG)6	18	29577	29594
Scaffold124	p3	(ACC)6	18	113574	113591		Scaffold3	p3	(TAG)5	15	31115	31129
Scaffold124	p3	(CCG)5	15	114279	114293		Scaffold3	p1	(T)12	12	41351	41362
Scaffold124	p3	(CAA)10	30	115462	115491		Scaffold3	p2	(TA)6	12	42733	42744
Scaffold124	p3	(ATA)5	15	126091	126105		Scaffold3	p2	(AT)6	12	44607	44618
Scaffold125	p2	(TA)7	14	728	741		Scaffold3	p3	(TAT)6	18	44616	44633
Scaffold125	p3	(TAT)9	27	1723	1749		Scaffold3	p3	(ATT)7	21	44635	44655
Scaffold125	p3	(TTA)5	15	1752	1766		Scaffold3	p2	(AT)6	12	46643	46654
Scaffold125	p3	(TTA)5	15	1812	1826		Scaffold3	p2	(TA)6	12	54983	54994
Scaffold125	p2	(AT)6	12	2121	2132		Scaffold3	p2	(TA)8	16	56805	56820
Scaffold125	p2	(TA)6	12	11481	11492		Scaffold3	p1	(A)11	11	60530	60540
Scaffold125	p3	(ATA)5	15	15543	15557		Scaffold3	p2	(AG)6	12	62420	62431
Scaffold125	p2	(TA)6	12	26478	26489		Scaffold3	p2	(AG)7	14	62436	62449
Scaffold125	p2	(TA)6	12	32855	32866		Scaffold3	p2	(AG)6	12	62490	62501
Scaffold125	p2	(TA)6	12	40712	40723		Scaffold3	p2	(AG)6	12	62522	62533
Scaffold125	p4	(ATCT)18	72	41536	41607		Scaffold3	p2	(TA)6	12	72717	72728
Scaffold125	p1	(T)10	10	43122	43131		Scaffold3	p3	(TAT)9	27	73712	73738
Scaffold125	p2	(AT)6	12	44890	44901		Scaffold3	p3	(TTA)5	15	73741	73755
Scaffold125	p1	(T)10	10	45798	45807		Scaffold3	p2	(AT)6	12	74110	74121
Scaffold125	p2	(TA)6	12	46685	46696		Scaffold3	p3	(CTT)5	15	84932	84946
Scaffold125	p2	(TA)6	12	48594	48605		Scaffold3	p3	(TTC)5	15	84966	84980
Scaffold125	p2	(TA)7	14	55381	55394		Scaffold3	p2	(AT)8	16	90693	90708
Scaffold125	p2	(AT)6	12	56184	56195		Scaffold3	p2	(AG)7	14	93666	93679
Scaffold125	p2	(TA)6	12	56935	56946		Scaffold3	p2	(AG)6	12	93720	93731
Scaffold125	p2	(TA)6	12	57894	57905		Scaffold3	p2	(AG)6	12	93784	93795
Scaffold125	p3	(TTA)5	15	62980	62994		Scaffold3	p2	(TA)6	12	100417	100428
Scaffold125	p2	(AT)7	14	67761	67774		Scaffold3	p2	(AT)8	16	102418	102433
Scaffold125	p2	(TA)6	12	70796	70807		Scaffold3	p2	(TA)7	14	105493	105506
Scaffold125	p2	(TA)6	12	73122	73133		Scaffold3	p3	(TAT)9	27	106488	106514
Scaffold125	p2	(TA)6	12	77062	77073		Scaffold3	p3	(TTA)5	15	106517	106531
Scaffold125	p2	(TA)6	12	81831	81842		Scaffold3	p3	(ATT)9	27	106564	106590
Scaffold125	p3	(CCA)6	18	109324	109341		Scaffold3	p2	(TA)6	12	124066	124077
Scaffold125	p3	(TCT)6	18	122634	122651		Scaffold3	p1	(C)11	11	138845	138855
Scaffold125	p3	(TTC)5	15	122672	122686		Scaffold3	p2	(AT)8	16	198059	198074
Scaffold125	p3	(TAG)47	141	124195	124335		Scaffold3	p1	(T)10	10	224870	224879
Scaffold125	p3	(TAC)12	36	124746	124781		Scaffold3	p1	(T)10	10	224962	224971
Scaffold125	p2	(TA)6	12	126816	126827		Scaffold3	p1	(T)24	24	225071	225094
Scaffold125	p2	(TA)6	12	129446	129457		Scaffold3	p1	(T)10	10	225160	225169
Scaffold126	p1	(A)10	10	3778	3787		Scaffold3	p1	(A)10	10	262451	262460
Scaffold126	p3	(GCA)8	24	42882	42905		Scaffold3	p1	(T)10	10	263007	263016
Scaffold126	p2	(TA)6	12	52483	52494		Scaffold3	p1	(A)10	10	271743	271752
Scaffold126	p4	(AGCA)5	20	59002	59021		Scaffold3	p3	(CAG)8	24	272650	272673
Scaffold126	p3	(GCA)6	18	59440	59457		Scaffold3	p2	(TC)16	32	277527	277558
Scaffold126	p1	(T)10	10	75011	75020		Scaffold3	p2	(CA)7	14	292773	292786
Scaffold126	p2	(TA)9	18	110611	110628		Scaffold3	p2	(TG)11	22	298913	298934
Scaffold126	p2	(TA)10	20	110645	110664		Scaffold3	p2	(AC)7	14	302065	302078
Scaffold126	p2	(TA)6	12	111825	111836		Scaffold3	p3	(CAA)8	24	302124	302147
Scaffold126	p2	(TA)6	12	115167	115178		Scaffold3	p1	(T)12	12	302398	302409
Scaffold126	p3	(AGT)5	15	128826	128840		Scaffold3	p2	(GT)6	12	302602	302613
Scaffold127	p3	(TAC)5	15	1625	1639		Scaffold3	p1	(T)11	11	328980	328990
Scaffold127	p2	(TC)6	12	2138	2149		Scaffold3	p3	(CAT)5	15	355486	355500
Scaffold127	p3	(TAG)5	15	23632	23646		Scaffold3	p3	(CAT)9	27	400788	400814
Scaffold127	p3	(ACG)7	21	80992	81012		Scaffold3	p1	(T)11	11	407099	407109
Scaffold127	p3	(AGA)9	27	100860	100886		Scaffold3	p3	(CAT)5	15	421737	421751
Scaffold127	p3	(AAG)6	18	124573	124590		Scaffold3	p1	(T)46	46	447761	447806
Scaffold127	p3	(TAG)5	15	124816	124830		Scaffold3	p1	(C)73	73	465425	465497
Scaffold128	p2	(AT)8	16	7666	7681		Scaffold3	p1	(C)62	62	465499	465560
Scaffold128	p3	(ATA)5	15	22308	22322		Scaffold3	p6	(CCTCTT)5	30	467822	467851
Scaffold128	p2	(TA)10	20	24783	24802		Scaffold3	p3	(CGG)5	15	499943	499957
Scaffold128	p2	(TA)6	12	25523	25534		Scaffold3	p3	(GTT)5	15	499961	499975
Scaffold128	p2	(TA)6	12	25891	25902		Scaffold3	p2	(TA)6	12	505209	505220
Scaffold128	p3	(TAT)5	15	29934	29948		Scaffold3	p2	(TA)6	12	507998	508009
Scaffold128	p2	(TA)6	12	31818	31829		Scaffold3	p2	(AT)6	12	508273	508284
Scaffold128	p2	(TA)7	14	33572	33585		Scaffold3	p2	(AT)6	12	584147	584158
Scaffold128	p2	(TA)6	12	34088	34099		Scaffold3	p3	(TAC)5	15	587887	587901
Scaffold128	p2	(TA)6	12	48636	48647		Scaffold3	p3	(TAC)5	15	594684	594698
Scaffold128	p3	(TAC)5	15	50742	50756		Scaffold3	p1	(A)11	11	642418	642428
Scaffold128	p3	(AAT)6	18	61373	61390		Scaffold3	p2	(TA)9	18	645159	645176
Scaffold128	p2	(TA)10	20	61718	61737		Scaffold3	p3	(TAG)5	15	648958	648972
Scaffold128	p2	(TA)6	12	70012	70023		Scaffold3	p3	(AGT)6	18	657067	657084
Scaffold128	p2	(TA)6	12	74268	74279		Scaffold3	p3	(AGT)5	15	659211	659225
Scaffold128	p2	(TA)6	12	76588	76599		Scaffold3	p2	(TA)7	14	660196	660209
Scaffold128	p2	(TA)6	12	84697	84708		Scaffold3	p3	(ATA)5	15	664981	664995
Scaffold128	p2	(TA)6	12	86386	86397		Scaffold3	p2	(TA)7	14	667442	667455
Scaffold128	p2	(TA)11	22	87439	87460		Scaffold3	p3	(AGT)5	15	670002	670016
Scaffold128	p3	(ATA)5	15	97834	97848		Scaffold3	p2	(TA)7	14	670987	671000
Scaffold128	p2	(TA)7	14	99525	99538		Scaffold3	p3	(ATA)5	15	675768	675782
Scaffold128	p2	(TA)6	12	114196	114207		Scaffold3	p2	(TA)7	14	678229	678242
Scaffold128	p2	(TA)6	12	115473	115484		Scaffold3	p2	(TA)6	12	682019	682030
Scaffold128	p2	(TA)6	12	117181	117192		Scaffold3	p2	(AT)6	12	686417	686428
Scaffold128	p2	(AT)6	12	124908	124919		Scaffold3	p3	(CTA)5	15	689456	689470
Scaffold129	p2	(TA)6	12	1814	1825		Scaffold3	p3	(TCT)5	15	689695	689709
Scaffold129	p2	(TA)6	12	2090	2101		Scaffold3	p3	(TTC)9	27	689730	689756
Scaffold129	p3	(AAT)5	15	5057	5071		Scaffold3	p2	(AT)6	12	692193	692204
Scaffold129	p2	(TA)6	12	5255	5266		Scaffold3	p3	(ATA)5	15	696344	696358
Scaffold129	p2	(AT)6	12	17170	17181		Scaffold3	p2	(AT)6	12	697111	697122
Scaffold129	p3	(GAG)10	30	29637	29666		Scaffold3	p3	(CAT)5	15	722251	722265
Scaffold129	p1	(A)10	10	32668	32677		Scaffold3	p3	(GGA)5	15	729258	729272
Scaffold129	p2	(TA)6	12	54102	54113		Scaffold3	p1	(A)10	10	729560	729569
Scaffold129	p3	(TAG)5	15	54763	54777		Scaffold3	p1	(T)17	17	730258	730274
Scaffold129	p2	(TA)6	12	62972	62983		Scaffold3	p2	(AT)12	24	742227	742250
Scaffold129	p3	(AGT)9	27	76528	76554		Scaffold3	p3	(TAC)5	15	751798	751812
Scaffold129	p3	(GGT)6	18	76555	76572		Scaffold3	p2	(TA)8	16	757176	757191
Scaffold129	p3	(TAA)6	18	86171	86188		Scaffold3	p2	(TA)14	28	757200	757227
Scaffold129	p1	(T)10	10	86448	86457		Scaffold3	p2	(AT)8	16	757673	757688
Scaffold129	p3	(AGT)30	90	86503	86592		Scaffold3	p2	(TA)7	14	758855	758868
Scaffold129	p3	(TAC)34	102	87206	87307		Scaffold3	p6	(GTGAAA)5	30	760114	760143
Scaffold129	p2	(AT)10	20	87349	87368		Scaffold3	p1	(C)11	11	786004	786014
Scaffold129	p2	(TA)6	12	90354	90365		Scaffold3	p1	(C)10	10	786016	786025
Scaffold129	p2	(AT)7	14	97018	97031		Scaffold3	p3	(CAG)8	24	797650	797673
Scaffold129	p3	(TTA)5	15	103519	103533		Scaffold3	p3	(CTT)10	30	802661	802690
Scaffold129	p2	(AT)6	12	111458	111469		Scaffold3	p1	(T)10	10	836238	836247
Scaffold129	p2	(TA)6	12	113989	114000		Scaffold3	p3	(AGC)6	18	877474	877491
Scaffold129	p2	(AT)8	16	118347	118362		Scaffold3	p2	(GT)7	14	904270	904283
Scaffold129	p1	(T)12	12	120162	120173		Scaffold3	p1	(A)11	11	910235	910245
Scaffold129	p1	(T)10	10	120176	120185		Scaffold3	p2	(GA)7	14	957657	957670
Scaffold129	p1	(T)106	106	120232	120337		Scaffold3	p2	(TC)24	48	988893	988940
Scaffold129	p1	(T)16	16	120340	120355		Scaffold3	p1	(G)28	28	989282	989309
Scaffold129	p2	(TA)6	12	120550	120561		Scaffold3	p3	(CAG)8	24	989543	989566
Scaffold129	p2	(TA)7	14	122264	122277		Scaffold3	p1	(A)15	15	989736	989750
Scaffold129	p3	(TTA)5	15	124748	124762		Scaffold3	p1	(A)10	10	989971	989980
Scaffold13	p2	(AT)6	12	9006	9017		Scaffold3	p1	(T)19	19	994639	994657
Scaffold13	p2	(TA)6	12	14616	14627		Scaffold3	p1	(G)61	61	1044029	1044089
Scaffold13	p5	(TCCAC)5	25	22408	22432		Scaffold3	p1	(G)44	44	1044095	1044138
Scaffold13	p2	(TA)6	12	48401	48412		Scaffold3	p1	(C)10	10	1050682	1050691
Scaffold13	p2	(CT)6	12	55671	55682		Scaffold3	p5	(ATCTA)9	45	1062488	1062532
Scaffold13	p3	(TAA)6	18	58085	58102		Scaffold3	p2	(TA)6	12	1069092	1069103
Scaffold13	p2	(TA)7	14	65520	65533		Scaffold3	p1	(G)15	15	1091898	1091912
Scaffold13	p2	(TA)6	12	70615	70626		Scaffold3	p1	(A)10	10	1132388	1132397
Scaffold13	p3	(ATA)5	15	78753	78767		Scaffold3	p3	(CTG)6	18	1136156	1136173
Scaffold13	p1	(A)10	10	89305	89314		Scaffold3	p1	(T)28	28	1143694	1143721
Scaffold13	p2	(GA)10	20	102474	102493		Scaffold3	p4	(CATC)6	24	1149284	1149307
Scaffold13	p3	(TCA)11	33	107610	107642		Scaffold3	p1	(C)28	28	1177105	1177132
Scaffold13	p3	(TGC)5	15	107890	107904		Scaffold3	p1	(A)18	18	1177133	1177150
Scaffold13	p1	(A)10	10	118769	118778		Scaffold3	p3	(CCG)6	18	1183826	1183843
Scaffold13	p3	(TAG)5	15	234547	234561		Scaffold3	p2	(TG)6	12	1186277	1186288
Scaffold13	p1	(A)10	10	289633	289642		Scaffold3	p3	(ATG)6	18	1190934	1190951
Scaffold13	p3	(GCA)6	18	296250	296267		Scaffold3	p1	(T)11	11	1216745	1216755
Scaffold13	p1	(A)10	10	308388	308397		Scaffold3	p3	(AGA)5	15	1222519	1222533
Scaffold13	p3	(ATA)7	21	308584	308604		Scaffold3	p3	(TAG)5	15	1222797	1222811
Scaffold13	p2	(GA)6	12	334883	334894		Scaffold3	p2	(TA)6	12	1226426	1226437
Scaffold13	p1	(T)10	10	346538	346547		Scaffold3	p2	(TA)6	12	1241833	1241844
Scaffold13	p2	(TC)6	12	366382	366393		Scaffold3	p2	(TA)14	28	1256532	1256559
Scaffold13	p2	(GT)9	18	376028	376045		Scaffold3	p2	(TA)7	14	1259058	1259071
Scaffold13	p2	(TA)7	14	376404	376417		Scaffold3	p3	(ATA)5	15	1263839	1263853
Scaffold13	p2	(TG)20	40	376692	376731		Scaffold3	p1	(A)11	11	1268034	1268044
Scaffold13	p3	(TGG)5	15	401121	401135		Scaffold3	p1	(C)15	15	1280132	1280146
Scaffold13	p1	(A)10	10	432779	432788		Scaffold3	p1	(A)10	10	1346137	1346146
Scaffold130	p1	(T)11	11	27955	27965		Scaffold3	p3	(ACA)7	21	1385545	1385565
Scaffold130	p1	(C)13	13	56554	56566		Scaffold3	p2	(TA)6	12	1401368	1401379
Scaffold130	p3	(CCT)20	60	86993	87052		Scaffold3	p2	(TA)7	14	1404328	1404341
Scaffold130	p3	(GAC)6	18	95378	95395		Scaffold3	p2	(TA)8	16	1405693	1405708
Scaffold130	p3	(TGT)5	15	105321	105335		Scaffold3	p2	(TA)6	12	1415232	1415243
Scaffold130	p2	(TA)6	12	115419	115430		Scaffold3	p2	(AG)8	16	1415612	1415627
Scaffold131	p2	(AT)8	16	11634	11649		Scaffold3	p2	(AT)6	12	1419661	1419672
Scaffold131	p1	(T)23	23	13819	13841		Scaffold3	p2	(AG)7	14	1442173	1442186
Scaffold131	p2	(AT)6	12	23209	23220		Scaffold3	p3	(AGA)16	48	1489125	1489172
Scaffold131	p2	(TA)7	14	46168	46181		Scaffold3	p6	(GCTCCT)5	30	1505087	1505116
Scaffold131	p3	(ATA)5	15	50949	50963		Scaffold3	p2	(CA)9	18	1511334	1511351
Scaffold131	p2	(TA)6	12	55908	55919		Scaffold3	p1	(A)10	10	1512569	1512578
Scaffold131	p2	(AT)6	12	58031	58042		Scaffold3	p1	(T)11	11	1535198	1535208
Scaffold131	p2	(TA)6	12	58417	58428		Scaffold3	p1	(A)10	10	1540286	1540295
Scaffold131	p2	(TA)10	20	58917	58936		Scaffold3	p2	(GA)6	12	1540579	1540590
Scaffold131	p2	(AT)6	12	59270	59281		Scaffold3	p2	(TA)7	14	1551377	1551390
Scaffold131	p3	(AAG)5	15	62275	62289		Scaffold3	p3	(ATA)5	15	1556566	1556580
Scaffold131	p3	(AAG)6	18	62311	62328		Scaffold3	p2	(TA)7	14	1559027	1559040
Scaffold131	p2	(TA)6	12	65595	65606		Scaffold3	p2	(TA)6	12	1560360	1560371
Scaffold131	p2	(AT)6	12	76062	76073		Scaffold3	p1	(T)10	10	1577431	1577440
Scaffold131	p2	(AT)6	12	76076	76087		Scaffold3	p2	(TA)7	14	1610471	1610484
Scaffold131	p2	(AT)6	12	76626	76637		Scaffold3	p2	(TA)6	12	1622564	1622575
Scaffold131	p2	(TA)7	14	77930	77943		Scaffold3	p3	(GCA)6	18	1653681	1653698
Scaffold131	p3	(AAG)6	18	81749	81766		Scaffold3	p3	(CCA)5	15	1654036	1654050
Scaffold131	p2	(TA)6	12	90182	90193		Scaffold3	p1	(T)10	10	1670196	1670205
Scaffold131	p2	(TA)6	12	91353	91364		Scaffold3	p1	(G)18	18	1675019	1675036
Scaffold131	p3	(AGT)5	15	95941	95955		Scaffold3	p1	(A)10	10	1697011	1697020
Scaffold131	p2	(TA)6	12	102067	102078		Scaffold3	p1	(T)10	10	1716749	1716758
Scaffold131	p3	(AGT)5	15	119398	119412		Scaffold3	p3	(AGT)8	24	1724801	1724824
Scaffold131	p3	(TAG)5	15	124942	124956		Scaffold3	p4	(GGCA)5	20	1742046	1742065
Scaffold132	p1	(A)10	10	14969	14978		Scaffold3	p1	(T)11	11	1742551	1742561
Scaffold132	p2	(TA)6	12	18769	18780		Scaffold3	p3	(AAG)6	18	1757383	1757400
Scaffold132	p1	(A)10	10	21606	21615		Scaffold3	p3	(TCT)5	15	1770208	1770222
Scaffold132	p3	(CTA)5	15	21807	21821		Scaffold3	p1	(C)14	14	1780853	1780866
Scaffold132	p3	(TCT)6	18	22046	22063		Scaffold3	p1	(A)16	16	1780867	1780882
Scaffold132	p3	(TTC)6	18	22084	22101		Scaffold3	p1	(A)10	10	1780884	1780893
Scaffold132	p2	(TA)6	12	23872	23883		Scaffold3	p4	(ACGA)5	20	1786021	1786040
Scaffold132	p1	(G)11	11	37540	37550		Scaffold3	p1	(C)19	19	1786125	1786143
Scaffold132	p3	(ACG)9	27	54128	54154		Scaffold3	p2	(CA)6	12	1786627	1786638
Scaffold132	p3	(ACC)5	15	54238	54252		Scaffold3	p3	(TGT)6	18	1805019	1805036
Scaffold132	p3	(CGT)5	15	89831	89845		Scaffold3	p2	(AC)7	14	1819755	1819768
Scaffold132	p1	(C)16	16	95951	95966		Scaffold3	p3	(TAC)5	15	1874009	1874023
Scaffold133	p3	(ATA)5	15	742	756		Scaffold3	p2	(TA)6	12	1884010	1884021
Scaffold133	p2	(TA)7	14	3203	3216		Scaffold3	p1	(T)11	11	1894261	1894271
Scaffold133	p2	(TA)8	16	9537	9552		Scaffold3	p1	(G)17	17	1895038	1895054
Scaffold133	p2	(AG)6	12	14901	14912		Scaffold3	p3	(CCA)7	21	1896730	1896750
Scaffold133	p2	(TA)6	12	20736	20747		Scaffold3	p2	(TA)9	18	1906445	1906462
Scaffold133	p1	(T)24	24	22887	22910		Scaffold3	p1	(C)16	16	1906572	1906587
Scaffold133	p3	(TAC)5	15	22954	22968		Scaffold3	p4	(AGGA)12	48	1907001	1907048
Scaffold133	p3	(TCT)6	18	31846	31863		Scaffold3	p2	(TA)6	12	1940609	1940620
Scaffold133	p3	(TTC)6	18	31884	31901		Scaffold3	p3	(CTA)5	15	1943647	1943661
Scaffold133	p2	(TA)8	16	34343	34358		Scaffold3	p3	(TAC)5	15	1947405	1947419
Scaffold133	p3	(TAC)5	15	42761	42775		Scaffold3	p2	(TA)6	12	1956285	1956296
Scaffold133	p2	(TA)6	12	50235	50246		Scaffold3	p2	(GA)19	38	2011567	2011604
Scaffold133	p2	(TA)6	12	50343	50354		Scaffold3	p1	(G)25	25	2016732	2016756
Scaffold133	p2	(TA)6	12	51589	51600		Scaffold3	p2	(TA)6	12	2022928	2022939
Scaffold133	p2	(TA)7	14	55021	55034		Scaffold3	p3	(ATA)5	15	2030216	2030230
Scaffold133	p3	(ATA)5	15	59802	59816		Scaffold3	p2	(TA)7	14	2032679	2032692
Scaffold133	p2	(TA)7	14	62263	62276		Scaffold3	p2	(TA)6	12	2033810	2033821
Scaffold133	p2	(TA)6	12	62903	62914		Scaffold3	p2	(TA)6	12	2034620	2034631
Scaffold133	p3	(TAG)5	15	86998	87012		Scaffold3	p2	(TA)6	12	2051333	2051344
Scaffold133	p2	(TA)6	12	94265	94276		Scaffold3	p2	(TA)16	32	2063332	2063363
Scaffold133	p3	(CTA)5	15	97303	97317		Scaffold3	p2	(TA)14	28	2063372	2063399
Scaffold133	p3	(TCT)6	18	97542	97559		Scaffold3	p3	(AGT)5	15	2066667	2066681
Scaffold133	p3	(TTC)5	15	97580	97594		Scaffold3	p1	(A)10	10	2066726	2066735
Scaffold133	p3	(AGT)5	15	103015	103029		Scaffold3	p2	(AT)7	14	2079242	2079255
Scaffold133	p2	(AT)6	12	107497	107508		Scaffold3	p2	(TA)6	12	2111539	2111550
Scaffold133	p2	(TA)7	14	113634	113647		Scaffold3	p2	(TA)6	12	2111815	2111826
Scaffold133	p2	(TA)6	12	115499	115510		Scaffold3	p3	(TTA)5	15	2126972	2126986
Scaffold133	p3	(TAG)5	15	118952	118966		Scaffold3	p2	(AT)7	14	2131754	2131767
Scaffold133	p2	(AT)7	14	122937	122950		Scaffold3	p3	(TAC)5	15	2133147	2133161
Scaffold134	p3	(CTA)5	15	564	578		Scaffold3	p3	(AGT)5	15	2139328	2139342
Scaffold134	p3	(TCT)5	15	803	817		Scaffold3	p2	(AT)6	12	2144061	2144072
Scaffold134	p2	(TA)6	12	3415	3426		Scaffold3	p2	(TA)10	20	2144222	2144241
Scaffold134	p2	(TA)7	14	6664	6677		Scaffold3	p2	(TA)9	18	2144250	2144267
Scaffold134	p2	(TA)16	32	6686	6717		Scaffold3	p2	(AT)6	12	2144507	2144518
Scaffold134	p2	(TA)6	12	10245	10256		Scaffold3	p3	(AGT)5	15	2151450	2151464
Scaffold134	p2	(TA)6	12	18277	18288		Scaffold3	p3	(GTA)7	21	2160626	2160646
Scaffold134	p2	(TA)6	12	21059	21070		Scaffold3	p2	(TA)8	16	2160719	2160734
Scaffold134	p2	(AG)6	12	22418	22429		Scaffold3	p3	(AAG)5	15	2199205	2199219
Scaffold134	p2	(CT)6	12	36618	36629		Scaffold3	p3	(GTG)5	15	2207742	2207756
Scaffold134	p2	(CT)48	96	73385	73480		Scaffold3	p3	(CTA)5	15	2212721	2212735
Scaffold135	p1	(T)10	10	17809	17818		Scaffold3	p2	(TA)6	12	2213385	2213396
Scaffold135	p2	(TG)11	22	26311	26332		Scaffold3	p2	(AT)7	14	2221460	2221473
Scaffold135	p1	(C)14	14	26805	26818		Scaffold3	p3	(CTA)7	21	2222614	2222634
Scaffold135	p3	(AAC)5	15	28862	28876		Scaffold3	p1	(G)29	29	2225608	2225636
Scaffold135	p3	(CAT)7	21	31039	31059		Scaffold3	p1	(G)19	19	2225647	2225665
Scaffold135	p2	(TA)10	20	31482	31501		Scaffold3	p1	(G)11	11	2225667	2225677
Scaffold135	p3	(AAG)7	21	41254	41274		Scaffold3	p1	(G)24	24	2225679	2225702
Scaffold136	p1	(T)12	12	1897	1908		Scaffold3	p1	(G)14	14	2225704	2225717
Scaffold136	p1	(T)11	11	35167	35177		Scaffold3	p1	(G)45	45	2225719	2225763
Scaffold136	p1	(T)11	11	58067	58077		Scaffold3	p3	(TTC)5	15	2268293	2268307
Scaffold136	p3	(TAC)5	15	62629	62643		Scaffold3	p2	(TA)6	12	2272626	2272637
Scaffold136	p3	(CTA)5	15	88795	88809		Scaffold3	p2	(TA)6	12	2275773	2275784
Scaffold136	p2	(TA)9	18	99948	99965		Scaffold3	p2	(AT)6	12	2276048	2276059
Scaffold136	p2	(TA)7	14	99980	99993		Scaffold3	p2	(TA)16	32	2281311	2281342
Scaffold136	p2	(TA)6	12	105709	105720		Scaffold3	p1	(A)11	11	2284168	2284178
Scaffold136	p3	(TCT)6	18	108986	109003		Scaffold3	p2	(AG)11	22	2290903	2290924
Scaffold136	p3	(TTC)5	15	109024	109038		Scaffold3	p2	(TA)7	14	2298215	2298228
Scaffold136	p2	(TA)13	26	112902	112927		Scaffold3	p3	(TAC)6	18	2298301	2298318
Scaffold137	p2	(TA)6	12	6728	6739		Scaffold3	p6	(GGTTGT)6	36	2321986	2322021
Scaffold137	p3	(TAC)6	18	10117	10134		Scaffold3	p2	(GA)29	58	2325411	2325468
Scaffold137	p3	(TAG)5	15	13822	13836		Scaffold3	p1	(A)10	10	2361677	2361686
Scaffold137	p3	(TAG)5	15	25427	25441		Scaffold3	p1	(T)17	17	2383080	2383096
Scaffold137	p3	(AGT)6	18	25467	25484		Scaffold3	p2	(CA)8	16	2388509	2388524
Scaffold137	p3	(TTA)83	249	25541	25789		Scaffold3	p1	(T)11	11	2390844	2390854
Scaffold137	p3	(TAG)5	15	25879	25893		Scaffold3	p3	(GAA)6	18	2409103	2409120
Scaffold137	p1	(T)10	10	26296	26305		Scaffold3	p3	(GTG)9	27	2409280	2409306
Scaffold137	p3	(TAG)5	15	26353	26367		Scaffold3	p1	(T)12	12	2418300	2418311
Scaffold137	p2	(TA)6	12	29397	29408		Scaffold3	p1	(C)10	10	2443531	2443540
Scaffold137	p2	(AT)6	12	31927	31938		Scaffold3	p3	(GTC)5	15	2477925	2477939
Scaffold137	p3	(CTA)5	15	40793	40807		Scaffold3	p2	(TA)6	12	2512997	2513008
Scaffold137	p3	(TCT)6	18	41032	41049		Scaffold3	p3	(CTA)5	15	2516035	2516049
Scaffold137	p3	(TTC)5	15	41070	41084		Scaffold3	p3	(TCT)6	18	2516274	2516291
Scaffold137	p2	(AT)6	12	43257	43268		Scaffold3	p3	(TTC)5	15	2516312	2516326
Scaffold137	p1	(T)11	11	67192	67202		Scaffold3	p2	(AT)7	14	2521182	2521195
Scaffold137	p2	(TA)6	12	87923	87934		Scaffold3	p2	(TA)6	12	2522640	2522651
Scaffold137	p1	(T)10	10	107765	107774		Scaffold3	p3	(TTA)5	15	2523988	2524002
Scaffold137	p3	(GGA)5	15	108384	108398		Scaffold3	p2	(TA)6	12	2529079	2529090
Scaffold138	p2	(TA)7	14	10695	10708		Scaffold3	p1	(T)12	12	2533257	2533268
Scaffold138	p2	(AG)6	12	19541	19552		Scaffold3	p3	(TAC)5	15	2533312	2533326
Scaffold138	p2	(GA)6	12	21244	21255		Scaffold3	p2	(TA)11	22	2537657	2537678
Scaffold138	p1	(A)21	21	21275	21295		Scaffold3	p2	(TA)7	14	2537709	2537722
Scaffold138	p3	(AGT)5	15	21770	21784		Scaffold3	p2	(TA)6	12	2542427	2542438
Scaffold138	p3	(TTA)5	15	28817	28831		Scaffold3	p2	(TA)6	12	2542703	2542714
Scaffold138	p2	(AT)7	14	33551	33564		Scaffold3	p2	(AT)6	12	2545456	2545467
Scaffold138	p3	(TAG)7	21	33813	33833		Scaffold3	p3	(AGT)5	15	2561591	2561605
Scaffold138	p3	(TTG)6	18	45101	45118		Scaffold3	p1	(G)12	12	2566760	2566771
Scaffold138	p2	(TA)6	12	99908	99919		Scaffold3	p1	(G)23	23	2566790	2566812
Scaffold138	p2	(AT)7	14	100383	100396		Scaffold3	p1	(G)20	20	2566814	2566833
Scaffold138	p2	(TA)8	16	111725	111740		Scaffold3	p1	(G)15	15	2566863	2566877
Scaffold139	p3	(AGT)5	15	3670	3684		Scaffold3	p1	(G)15	15	2566907	2566921
Scaffold139	p3	(GTA)7	21	12846	12866		Scaffold3	p1	(G)10	10	2566969	2566978
Scaffold139	p2	(TA)8	16	12939	12954		Scaffold3	p1	(G)24	24	2567057	2567080
Scaffold139	p1	(T)10	10	51866	51875		Scaffold3	p1	(G)10	10	2567096	2567105
Scaffold139	p3	(GTA)7	21	53989	54009		Scaffold3	p3	(CTA)5	15	2567887	2567901
Scaffold139	p2	(TA)8	16	54082	54097		Scaffold3	p3	(CTT)5	15	2568130	2568144
Scaffold139	p2	(TA)6	12	64110	64121		Scaffold3	p3	(TTC)5	15	2568164	2568178
Scaffold139	p2	(TA)6	12	101422	101433		Scaffold3	p2	(AT)11	22	2571296	2571317
Scaffold139	p2	(TA)6	12	106467	106478		Scaffold3	p3	(TAC)49	147	2571895	2572041
Scaffold139	p2	(TA)6	12	110711	110722		Scaffold3	p1	(A)10	10	2572108	2572117
Scaffold139	p2	(TA)6	12	114938	114949		Scaffold3	p3	(TAT)5	15	2572360	2572374
Scaffold14	p1	(A)10	10	11085	11094		Scaffold3	p3	(TAT)5	15	2572536	2572550
Scaffold14	p2	(CA)6	12	33000	33011		Scaffold3	p2	(TA)6	12	2582794	2582805
Scaffold14	p1	(T)20	20	33332	33351		Scaffold3	p3	(TAT)5	15	2586372	2586386
Scaffold14	p3	(AGA)6	18	34826	34843		Scaffold3	p3	(ATA)5	15	2586570	2586584
Scaffold14	p2	(TA)6	12	43804	43815		Scaffold3	p1	(A)11	11	2618101	2618111
Scaffold14	p3	(CTA)5	15	46842	46856		Scaffold3	p3	(GAC)5	15	2618858	2618872
Scaffold14	p3	(ATA)5	15	52480	52494		Scaffold3	p3	(AAG)5	15	2624272	2624286
Scaffold14	p2	(TA)6	12	62797	62808		Scaffold3	p2	(TA)7	14	2688040	2688053
Scaffold14	p3	(TCT)5	15	62944	62958		Scaffold3	p2	(TA)6	12	2689062	2689073
Scaffold14	p3	(TTC)5	15	62982	62996		Scaffold3	p3	(TAG)7	21	2693656	2693676
Scaffold14	p2	(CA)9	18	72257	72274		Scaffold3	p2	(TA)6	12	2697604	2697615
Scaffold14	p3	(TCG)6	18	73224	73241		Scaffold3	p3	(AGT)5	15	2703852	2703866
Scaffold14	p2	(CA)7	14	81914	81927		Scaffold3	p3	(AGA)5	15	2706114	2706128
Scaffold14	p3	(CTG)8	24	86001	86024		Scaffold3	p2	(TA)7	14	2713357	2713370
Scaffold14	p3	(TTG)9	27	86025	86051		Scaffold3	p2	(TC)6	12	2719293	2719304
Scaffold14	p3	(CTG)6	18	93199	93216		Scaffold3	p3	(AGT)5	15	2738351	2738365
Scaffold14	p3	(CAA)8	24	119728	119751		Scaffold3	p2	(TA)8	16	2754422	2754437
Scaffold14	p1	(T)11	11	164827	164837		Scaffold3	p2	(TA)14	28	2757671	2757698
Scaffold14	p3	(AGA)5	15	231894	231908		Scaffold3	p2	(AG)8	16	2757701	2757716
Scaffold14	p3	(AAG)5	15	231929	231943		Scaffold3	p3	(TAG)19	57	2757742	2757798
Scaffold14	p3	(AGA)5	15	238812	238826		Scaffold3	p3	(CTA)8	24	2758102	2758125
Scaffold14	p3	(AAG)6	18	238847	238864		Scaffold3	p2	(TA)7	14	2759172	2759185
Scaffold14	p3	(TAC)5	15	253236	253250		Scaffold3	p2	(TA)6	12	2764755	2764766
Scaffold14	p3	(TTG)5	15	267206	267220		Scaffold3	p2	(AT)10	20	2769214	2769233
Scaffold14	p3	(ACC)5	15	318998	319012		Scaffold3	p1	(T)10	10	2770537	2770546
Scaffold14	p1	(T)10	10	358785	358794		Scaffold3	p2	(TA)6	12	2777172	2777183
Scaffold14	p6	(TGCTGT)10	60	363470	363529		Scaffold3	p2	(TA)6	12	2779983	2779994
Scaffold14	p1	(T)10	10	383693	383702		Scaffold3	p2	(TA)6	12	2781404	2781415
Scaffold14	p2	(CT)7	14	384867	384880		Scaffold3	p2	(AT)10	20	2781473	2781492
Scaffold14	p4	(CATA)5	20	388889	388908		Scaffold3	p2	(AT)8	16	2805481	2805496
Scaffold14	p2	(AT)6	12	404863	404874		Scaffold3	p2	(AT)6	12	2814841	2814852
Scaffold14	p3	(TTA)5	15	411456	411470		Scaffold3	p3	(ATA)9	27	2815146	2815172
Scaffold14	p2	(AT)7	14	416238	416251		Scaffold3	p3	(AAT)5	15	2815205	2815219
Scaffold140	p2	(CA)14	28	22191	22218		Scaffold3	p3	(AAT)9	27	2815223	2815249
Scaffold140	p1	(A)13	13	22235	22247		Scaffold3	p2	(TA)7	14	2816232	2816245
Scaffold140	p3	(GTG)8	24	22500	22523		Scaffold3	p2	(AT)8	16	2819335	2819350
Scaffold140	p1	(A)11	11	39866	39876		Scaffold3	p2	(TA)8	16	2821337	2821352
Scaffold140	p1	(A)11	11	53526	53536		Scaffold3	p2	(TC)6	12	2826497	2826508
Scaffold140	p1	(G)14	14	85647	85660		Scaffold3	p1	(T)11	11	2828476	2828486
Scaffold140	p2	(TA)6	12	104779	104790		Scaffold3	p1	(T)11	11	2833557	2833567
Scaffold140	p2	(TA)9	18	106334	106351		Scaffold4	p3	(TAT)9	27	2748	2774
Scaffold140	p2	(TA)9	18	106363	106380		Scaffold4	p3	(TTA)5	15	2777	2791
Scaffold140	p2	(TA)9	18	106392	106409		Scaffold4	p3	(ATT)9	27	2824	2850
Scaffold141	p3	(TCC)5	15	258	272		Scaffold4	p2	(AT)6	12	3146	3157
Scaffold141	p3	(GTT)5	15	34157	34171		Scaffold4	p2	(AT)8	16	12503	12518
Scaffold141	p3	(CCG)5	15	97154	97168		Scaffold4	p2	(TA)6	12	18374	18385
Scaffold142	p2	(TA)9	18	4341	4358		Scaffold4	p2	(AT)8	16	20375	20390
Scaffold142	p2	(TA)9	18	4370	4387		Scaffold4	p2	(TA)7	14	40343	40356
Scaffold142	p4	(TAAT)6	24	11676	11699		Scaffold4	p3	(TAT)9	27	41338	41364
Scaffold142	p3	(CTA)5	15	11895	11909		Scaffold4	p3	(TTA)5	15	41367	41381
Scaffold142	p1	(T)10	10	13429	13438		Scaffold4	p3	(ATT)10	30	41414	41443
Scaffold142	p3	(ACT)5	15	24648	24662		Scaffold4	p2	(AT)6	12	41739	41750
Scaffold142	p2	(AG)6	12	25708	25719		Scaffold4	p2	(TA)6	12	46775	46786
Scaffold142	p2	(AG)6	12	25734	25745		Scaffold4	p2	(TA)7	14	51097	51110
Scaffold142	p2	(AG)6	12	25786	25797		Scaffold4	p2	(AT)6	12	58020	58031
Scaffold142	p2	(AG)6	12	25799	25810		Scaffold4	p3	(AAT)5	15	58687	58701
Scaffold142	p2	(TA)6	12	27632	27643		Scaffold4	p2	(TA)6	12	58885	58896
Scaffold142	p2	(TA)6	12	31861	31872		Scaffold4	p2	(TA)6	12	65383	65394
Scaffold142	p2	(TA)6	12	36238	36249		Scaffold4	p1	(T)37	37	67390	67426
Scaffold142	p3	(ATA)5	15	53082	53096		Scaffold4	p2	(AT)6	12	67961	67972
Scaffold142	p2	(TA)6	12	59737	59748		Scaffold4	p2	(TA)6	12	68436	68447
Scaffold142	p2	(TA)6	12	71312	71323		Scaffold4	p2	(TA)6	12	71423	71434
Scaffold143	p1	(A)17	17	14487	14503		Scaffold4	p2	(AT)6	12	71905	71916
Scaffold143	p2	(CT)8	16	28119	28134		Scaffold4	p1	(T)12	12	73189	73200
Scaffold143	p3	(CGA)5	15	28444	28458		Scaffold4	p2	(TA)6	12	77246	77257
Scaffold143	p3	(TGC)5	15	31057	31071		Scaffold4	p1	(T)11	11	84405	84415
Scaffold143	p5	(CCCAT)5	25	59806	59830		Scaffold4	p2	(TA)6	12	85285	85296
Scaffold143	p2	(AC)9	18	64492	64509		Scaffold4	p2	(TA)7	14	90127	90140
Scaffold143	p2	(AG)8	16	75781	75796		Scaffold4	p3	(TTA)5	15	94041	94055
Scaffold143	p1	(A)10	10	92209	92218		Scaffold4	p3	(ATA)5	15	103565	103579
Scaffold143	p2	(TA)9	18	111036	111053		Scaffold4	p2	(TA)6	12	115189	115200
Scaffold143	p2	(TA)10	20	111065	111084		Scaffold4	p3	(ATT)5	15	115384	115398
Scaffold144	p3	(ATA)5	15	6333	6347		Scaffold4	p2	(AT)6	12	116054	116065
Scaffold144	p2	(TA)7	14	8794	8807		Scaffold4	p2	(TA)7	14	118649	118662
Scaffold144	p3	(AGA)6	18	9756	9773		Scaffold4	p2	(AT)6	12	120637	120648
Scaffold144	p3	(AAG)6	18	9794	9811		Scaffold4	p3	(AGT)5	15	121339	121353
Scaffold144	p3	(TAG)5	15	10037	10051		Scaffold4	p3	(TTA)5	15	129283	129297
Scaffold144	p2	(TA)6	12	13078	13089		Scaffold4	p2	(AT)7	14	134065	134078
Scaffold144	p2	(TA)6	12	15171	15182		Scaffold4	p3	(TTA)6	18	134776	134793
Scaffold144	p3	(TTA)5	15	21745	21759		Scaffold4	p2	(TC)7	14	136396	136409
Scaffold144	p3	(TTA)5	15	27867	27881		Scaffold4	p2	(TA)7	14	160696	160709
Scaffold144	p2	(TA)7	14	35175	35188		Scaffold4	p2	(AT)6	12	161468	161479
Scaffold144	p1	(T)27	27	36144	36170		Scaffold4	p2	(TA)6	12	163579	163590
Scaffold144	p3	(TAC)5	15	36214	36228		Scaffold4	p2	(TA)6	12	166047	166058
Scaffold144	p3	(TAC)5	15	46185	46199		Scaffold4	p2	(TA)8	16	166287	166302
Scaffold144	p2	(TA)6	12	62235	62246		Scaffold4	p2	(TA)6	12	166448	166459
Scaffold144	p2	(TA)6	12	62511	62522		Scaffold4	p2	(AT)6	12	167614	167625
Scaffold144	p2	(TA)6	12	67161	67172		Scaffold4	p3	(CTT)5	15	170337	170351
Scaffold144	p2	(TA)6	12	69486	69497		Scaffold4	p2	(AT)7	14	171551	171564
Scaffold144	p1	(A)10	10	75692	75701		Scaffold4	p2	(AT)6	12	177613	177624
Scaffold144	p2	(TA)8	16	103479	103494		Scaffold4	p2	(TA)6	12	182393	182404
Scaffold144	p1	(T)11	11	109308	109318		Scaffold4	p2	(TA)6	12	187896	187907
Scaffold144	p2	(AT)6	12	111041	111052		Scaffold4	p2	(TA)6	12	195175	195186
Scaffold145	p3	(TCG)5	15	17446	17460		Scaffold4	p2	(AT)6	12	195582	195593
Scaffold145	p2	(TG)8	16	19035	19050		Scaffold4	p2	(TA)6	12	198102	198113
Scaffold145	p6	(GGTTCA)6	36	30126	30161		Scaffold4	p2	(TA)6	12	203500	203511
Scaffold145	p3	(ACG)6	18	68378	68395		Scaffold4	p2	(TA)6	12	208565	208576
Scaffold145	p4	(CCAT)6	24	85076	85099		Scaffold4	p1	(T)25	25	243238	243262
Scaffold145	p4	(CCAT)5	20	85124	85143		Scaffold4	p3	(CAC)7	21	258746	258766
Scaffold145	p4	(GCCT)6	24	85245	85268		Scaffold4	p1	(A)10	10	290639	290648
Scaffold145	p2	(TA)6	12	99986	99997		Scaffold4	p3	(TTG)5	15	304363	304377
Scaffold145	p2	(AT)6	12	100261	100272		Scaffold4	p3	(GTT)10	30	323854	323883
Scaffold145	p2	(TA)7	14	101173	101186		Scaffold4	p4	(GTAG)9	36	327137	327172
Scaffold145	p3	(ATA)5	15	105954	105968		Scaffold4	p1	(C)61	61	374347	374407
Scaffold145	p2	(TA)7	14	108415	108428		Scaffold4	p2	(AT)14	28	389966	389993
Scaffold146	p2	(TA)6	12	22491	22502		Scaffold4	p3	(TGC)7	21	419401	419421
Scaffold146	p2	(TA)11	22	24129	24150		Scaffold4	p3	(CAA)9	27	420036	420062
Scaffold146	p1	(A)11	11	26976	26986		Scaffold4	p2	(TA)6	12	444449	444460
Scaffold146	p1	(C)16	16	34262	34277		Scaffold4	p3	(CGA)7	21	473971	473991
Scaffold146	p1	(C)12	12	34324	34335		Scaffold4	p1	(C)11	11	479193	479203
Scaffold146	p1	(T)11	11	61280	61290		Scaffold4	p1	(A)31	31	493402	493432
Scaffold146	p2	(AT)9	18	85779	85796		Scaffold4	p2	(CA)16	32	493512	493543
Scaffold147	p3	(AGT)5	15	3943	3957		Scaffold4	p3	(CCA)5	15	493548	493562
Scaffold147	p2	(TA)6	12	17465	17476		Scaffold4	p2	(GT)11	22	493942	493963
Scaffold147	p1	(A)10	10	19522	19531		Scaffold4	p1	(A)15	15	494042	494056
Scaffold147	p3	(CTA)5	15	19723	19737		Scaffold4	p1	(G)12	12	544519	544530
Scaffold147	p2	(TA)6	12	21029	21040		Scaffold4	p3	(CTA)5	15	591082	591096
Scaffold147	p2	(TA)6	12	26063	26074		Scaffold4	p2	(TA)7	14	592432	592445
Scaffold147	p2	(AT)6	12	27706	27717		Scaffold4	p2	(AT)8	16	595990	596005
Scaffold147	p2	(TA)7	14	27734	27747		Scaffold4	p3	(TGG)5	15	641831	641845
Scaffold147	p2	(TA)10	20	27759	27778		Scaffold4	p4	(CCTT)6	24	642091	642114
Scaffold147	p2	(TA)9	18	27848	27865		Scaffold4	p5	(CCTTC)5	25	642111	642135
Scaffold147	p2	(AG)6	12	28179	28190		Scaffold4	p3	(TAT)5	15	657477	657491
Scaffold147	p2	(AG)6	12	28258	28269		Scaffold4	p3	(TAA)5	15	657658	657672
Scaffold147	p3	(CAC)5	15	39050	39064		Scaffold4	p1	(G)12	12	669225	669236
Scaffold147	p3	(CAA)11	33	39080	39112		Scaffold4	p1	(T)10	10	711202	711211
Scaffold147	p3	(GCC)7	21	39141	39161		Scaffold4	p3	(TCT)5	15	718890	718904
Scaffold148	p2	(TA)6	12	6527	6538		Scaffold4	p2	(AC)8	16	722514	722529
Scaffold148	p3	(CAG)5	15	16266	16280		Scaffold4	p3	(AGG)5	15	747910	747924
Scaffold148	p3	(CAC)11	33	17205	17237		Scaffold4	p2	(AT)6	12	769107	769118
Scaffold148	p3	(GGC)5	15	38899	38913		Scaffold4	p2	(TA)6	12	772633	772644
Scaffold148	p3	(CTG)9	27	39496	39522		Scaffold4	p3	(TAG)5	15	773728	773742
Scaffold148	p3	(CTT)8	24	54802	54825		Scaffold4	p2	(AT)8	16	779870	779885
Scaffold148	p3	(TCG)5	15	65807	65821		Scaffold4	p2	(TA)6	12	782790	782801
Scaffold148	p3	(GCC)6	18	66023	66040		Scaffold4	p2	(TA)9	18	784541	784558
Scaffold148	p1	(C)21	21	77430	77450		Scaffold4	p2	(TA)9	18	784757	784774
Scaffold148	p3	(CCG)6	18	98020	98037		Scaffold4	p2	(TA)7	14	787327	787340
Scaffold148	p3	(TCA)6	18	98136	98153		Scaffold4	p3	(TTA)6	18	794959	794976
Scaffold148	p1	(A)30	30	105655	105684		Scaffold4	p3	(CTA)5	15	803974	803988
Scaffold149	p2	(AT)10	20	8298	8317		Scaffold4	p2	(AT)6	12	806789	806800
Scaffold149	p3	(TAG)5	15	8450	8464		Scaffold4	p2	(TA)6	12	809320	809331
Scaffold149	p1	(T)10	10	10921	10930		Scaffold4	p2	(TA)6	12	812933	812944
Scaffold149	p2	(TA)11	22	24526	24547		Scaffold4	p3	(CTA)5	15	815971	815985
Scaffold149	p2	(TA)6	12	27147	27158		Scaffold4	p3	(TAG)5	15	820289	820303
Scaffold149	p3	(AGT)5	15	37298	37312		Scaffold4	p2	(TA)6	12	824277	824288
Scaffold149	p1	(G)18	18	48315	48332		Scaffold4	p1	(A)10	10	827114	827123
Scaffold149	p3	(GAA)14	42	49256	49297		Scaffold4	p3	(CTA)5	15	827315	827329
Scaffold149	p3	(AGT)43	129	88415	88543		Scaffold4	p3	(TCT)6	18	827554	827571
Scaffold149	p2	(TA)7	14	88617	88630		Scaffold4	p3	(TTC)5	15	827592	827606
Scaffold149	p2	(AT)6	12	96433	96444		Scaffold4	p2	(TA)14	28	831996	832023
Scaffold15	p2	(TA)6	12	10626	10637		Scaffold4	p3	(AGT)5	15	835833	835847
Scaffold15	p3	(AGT)6	18	15214	15231		Scaffold4	p1	(A)10	10	836869	836878
Scaffold15	p3	(AGT)35	105	17856	17960		Scaffold4	p3	(CCT)5	15	850356	850370
Scaffold15	p3	(TAC)72	216	18354	18569		Scaffold4	p3	(GCT)6	18	850371	850388
Scaffold15	p3	(CTC)5	15	24118	24132		Scaffold4	p3	(CTG)5	15	850462	850476
Scaffold15	p2	(CA)8	16	36556	36571		Scaffold4	p1	(T)10	10	850749	850758
Scaffold15	p1	(T)11	11	37894	37904		Scaffold4	p3	(CTG)11	33	852063	852095
Scaffold15	p3	(ATA)5	15	52856	52870		Scaffold4	p1	(C)11	11	858557	858567
Scaffold15	p1	(A)30	30	84725	84754		Scaffold4	p1	(G)23	23	870174	870196
Scaffold15	p3	(TAT)5	15	95498	95512		Scaffold4	p4	(CGAG)5	20	884620	884639
Scaffold15	p2	(TA)7	14	96984	96997		Scaffold4	p3	(CTA)5	15	901477	901491
Scaffold15	p3	(CCA)8	24	106318	106341		Scaffold4	p2	(TA)6	12	904587	904598
Scaffold15	p3	(GAA)6	18	114988	115005		Scaffold4	p2	(TA)6	12	909526	909537
Scaffold15	p1	(T)12	12	121890	121901		Scaffold4	p2	(TA)6	12	915747	915758
Scaffold15	p2	(AG)6	12	127228	127239		Scaffold4	p2	(AT)6	12	916022	916033
Scaffold15	p2	(GA)6	12	180856	180867		Scaffold4	p2	(TA)7	14	919310	919323
Scaffold15	p1	(T)10	10	190897	190906		Scaffold4	p3	(ATA)5	15	924091	924105
Scaffold15	p3	(CAC)5	15	284849	284863		Scaffold4	p2	(TA)7	14	926553	926566
Scaffold15	p1	(T)13	13	317434	317446		Scaffold4	p3	(TCA)5	15	940135	940149
Scaffold15	p1	(C)19	19	366415	366433		Scaffold4	p3	(CCT)7	21	946990	947010
Scaffold15	p1	(A)11	11	366561	366571		Scaffold4	p3	(GAA)6	18	952258	952275
Scaffold15	p3	(GCA)6	18	366925	366942		Scaffold4	p1	(C)16	16	958599	958614
Scaffold15	p1	(A)15	15	373437	373451		Scaffold4	p1	(T)11	11	962877	962887
Scaffold15	p3	(GTC)5	15	374859	374873		Scaffold4	p3	(AGT)5	15	990175	990189
Scaffold15	p3	(CCA)7	21	375850	375870		Scaffold4	p3	(GTA)7	21	992298	992318
Scaffold15	p3	(CAG)7	21	376310	376330		Scaffold4	p3	(TAG)7	21	992478	992498
Scaffold15	p1	(T)10	10	379793	379802		Scaffold4	p3	(TTA)5	15	1026883	1026897
Scaffold15	p1	(G)19	19	380201	380219		Scaffold4	p2	(TA)6	12	1034969	1034980
Scaffold15	p3	(AGC)5	15	388373	388387		Scaffold4	p2	(TA)6	12	1035245	1035256
Scaffold15	p2	(CT)8	16	409864	409879		Scaffold4	p1	(A)10	10	1038632	1038641
Scaffold15	p2	(TC)10	20	409880	409899		Scaffold4	p3	(AGA)5	15	1060612	1060626
Scaffold15	p2	(TC)11	22	409901	409922		Scaffold4	p3	(AAG)6	18	1060647	1060664
Scaffold15	p2	(AG)6	12	410233	410244		Scaffold4	p3	(TTC)5	15	1072856	1072870
Scaffold150	p3	(AGC)6	18	644	661		Scaffold4	p3	(TCT)6	18	1072983	1073000
Scaffold150	p3	(ATC)5	15	21695	21709		Scaffold4	p1	(G)11	11	1078244	1078254
Scaffold151	p2	(AT)7	14	1225	1238		Scaffold4	p3	(CCT)5	15	1111159	1111173
Scaffold151	p3	(ACT)11	33	7396	7428		Scaffold4	p3	(ACG)7	21	1111600	1111620
Scaffold151	p2	(TA)6	12	8359	8370		Scaffold4	p5	(GGATG)5	25	1114419	1114443
Scaffold151	p1	(T)10	10	8965	8974		Scaffold4	p3	(GGA)13	39	1115156	1115194
Scaffold151	p2	(AT)8	16	28493	28508		Scaffold4	p1	(T)10	10	1156157	1156166
Scaffold151	p2	(TA)8	16	30175	30190		Scaffold4	p3	(ATA)5	15	1163251	1163265
Scaffold151	p4	(AAGA)6	24	35911	35934		Scaffold4	p3	(AGA)5	15	1164323	1164337
Scaffold151	p2	(TA)8	16	48616	48631		Scaffold4	p3	(AAG)6	18	1164358	1164375
Scaffold151	p2	(AT)6	12	54964	54975		Scaffold4	p2	(TA)7	14	1172929	1172942
Scaffold151	p1	(A)10	10	56982	56991		Scaffold4	p3	(TAG)5	15	1180954	1180968
Scaffold151	p2	(TA)7	14	57101	57114		Scaffold4	p1	(T)11	11	1198013	1198023
Scaffold151	p2	(AT)6	12	61281	61292		Scaffold4	p1	(C)26	26	1219118	1219143
Scaffold151	p2	(TA)6	12	63812	63823		Scaffold4	p3	(TAC)5	15	1239932	1239946
Scaffold151	p3	(TAG)6	18	66656	66673		Scaffold4	p3	(TGA)5	15	1324441	1324455
Scaffold151	p2	(TA)10	20	66748	66767		Scaffold4	p3	(TGC)7	21	1344482	1344502
Scaffold151	p2	(TA)6	12	67158	67169		Scaffold4	p2	(AT)6	12	1350745	1350756
Scaffold151	p1	(A)10	10	67319	67328		Scaffold4	p2	(TA)6	12	1357505	1357516
Scaffold151	p2	(TA)6	12	67995	68006		Scaffold4	p2	(AT)7	14	1359789	1359802
Scaffold151	p2	(TA)6	12	70540	70551		Scaffold4	p3	(ATA)6	18	1360285	1360302
Scaffold151	p3	(TAA)5	15	73498	73512		Scaffold4	p1	(T)12	12	1365136	1365147
Scaffold151	p3	(ACT)6	18	74283	74300		Scaffold4	p3	(ACC)5	15	1377889	1377903
Scaffold151	p2	(CT)7	14	74326	74339		Scaffold4	p1	(T)10	10	1378174	1378183
Scaffold151	p2	(AT)13	26	74341	74366		Scaffold4	p1	(A)10	10	1382584	1382593
Scaffold151	p3	(ATA)5	15	82550	82564		Scaffold4	p3	(CGG)5	15	1405423	1405437
Scaffold151	p2	(TA)8	16	85025	85040		Scaffold4	p1	(C)10	10	1415708	1415717
Scaffold151	p3	(TAC)6	18	89472	89489		Scaffold4	p1	(T)14	14	1415910	1415923
Scaffold151	p2	(AT)6	12	95498	95509		Scaffold4	p3	(CGA)7	21	1416128	1416148
Scaffold152	p3	(AGT)5	15	6019	6033		Scaffold4	p3	(CTG)6	18	1431260	1431277
Scaffold152	p2	(TA)7	14	8306	8319		Scaffold4	p3	(TGG)7	21	1431736	1431756
Scaffold152	p2	(TC)6	12	14242	14253		Scaffold4	p2	(GA)8	16	1434194	1434209
Scaffold152	p3	(AGT)5	15	33300	33314		Scaffold4	p3	(GCT)6	18	1439727	1439744
Scaffold152	p2	(TA)8	16	49395	49410		Scaffold4	p1	(A)12	12	1453034	1453045
Scaffold152	p2	(TA)14	28	52658	52685		Scaffold4	p2	(CA)6	12	1466451	1466462
Scaffold152	p2	(AG)8	16	52688	52703		Scaffold4	p2	(TC)6	12	1519108	1519119
Scaffold152	p3	(TAG)18	54	52728	52781		Scaffold4	p3	(TGA)6	18	1535855	1535872
Scaffold152	p3	(CTA)8	24	53085	53108		Scaffold4	p3	(TGC)9	27	1535873	1535899
Scaffold152	p2	(TA)7	14	54155	54168		Scaffold4	p2	(AG)7	14	1550153	1550166
Scaffold152	p2	(TA)6	12	59738	59749		Scaffold4	p1	(C)13	13	1590671	1590683
Scaffold152	p2	(AT)10	20	64197	64216		Scaffold4	p3	(CAA)8	24	1652602	1652625
Scaffold152	p1	(T)10	10	65520	65529		Scaffold4	p2	(CA)9	18	1657078	1657095
Scaffold152	p2	(TA)6	12	72155	72166		Scaffold4	p3	(AGA)6	18	1659896	1659913
Scaffold152	p2	(TA)6	12	74966	74977		Scaffold4	p1	(C)13	13	1660425	1660437
Scaffold152	p2	(TA)6	12	76387	76398		Scaffold4	p5	(GAGAT)5	25	1660705	1660729
Scaffold152	p2	(AT)10	20	76456	76475		Scaffold4	p2	(AG)17	34	1660810	1660843
Scaffold152	p2	(AT)8	16	100464	100479		Scaffold4	p2	(AG)19	38	1668197	1668234
Scaffold153	p1	(T)11	11	1409	1419		Scaffold4	p2	(GA)7	14	1672320	1672333
Scaffold153	p3	(CTG)8	24	15932	15955		Scaffold4	p3	(AAG)6	18	1684724	1684741
Scaffold153	p2	(GA)6	12	22984	22995		Scaffold4	p3	(TAG)5	15	1684967	1684981
Scaffold153	p2	(TC)8	16	27343	27358		Scaffold4	p1	(T)10	10	1685184	1685193
Scaffold153	p2	(TC)8	16	27366	27381		Scaffold4	p2	(AT)7	14	1694953	1694966
Scaffold153	p2	(TC)8	16	27383	27398		Scaffold4	p2	(TA)6	12	1698124	1698135
Scaffold153	p3	(AGT)5	15	39971	39985		Scaffold4	p3	(CTA)5	15	1701162	1701176
Scaffold153	p1	(A)11	11	40030	40040		Scaffold4	p3	(TCT)5	15	1701401	1701415
Scaffold153	p2	(TA)6	12	57754	57765		Scaffold4	p3	(TTC)5	15	1701439	1701453
Scaffold153	p2	(AT)9	18	61624	61641		Scaffold4	p2	(TA)6	12	1703688	1703699
Scaffold153	p2	(AT)6	12	72730	72741		Scaffold4	p3	(TTA)5	15	1705951	1705965
Scaffold153	p1	(T)10	10	72850	72859		Scaffold4	p2	(TA)6	12	1716901	1716912
Scaffold153	p2	(TA)6	12	75770	75781		Scaffold4	p2	(TA)7	14	1716916	1716929
Scaffold153	p1	(A)13	13	78972	78984		Scaffold4	p2	(TA)9	18	1720261	1720278
Scaffold153	p1	(A)10	10	87155	87164		Scaffold4	p2	(TA)6	12	1723631	1723642
Scaffold154	p2	(TA)6	12	10108	10119		Scaffold4	p3	(TAC)5	15	1728274	1728288
Scaffold154	p4	(CCTA)8	32	33533	33564		Scaffold4	p2	(TA)6	12	1739046	1739057
Scaffold154	p3	(AAC)7	21	69993	70013		Scaffold4	p3	(TAC)5	15	1742265	1742279
Scaffold154	p3	(AGT)7	21	94877	94897		Scaffold4	p3	(TCT)6	18	1749944	1749961
Scaffold154	p3	(TAG)5	15	95685	95699		Scaffold4	p3	(TTC)5	15	1749982	1749996
Scaffold154	p1	(A)11	11	96735	96745		Scaffold4	p2	(AT)7	14	1756611	1756624
Scaffold155	p2	(TA)6	12	5096	5107		Scaffold4	p2	(TA)6	12	1759942	1759953
Scaffold155	p2	(TA)6	12	5372	5383		Scaffold4	p2	(AT)8	16	1768421	1768436
Scaffold155	p3	(AGT)5	15	75332	75346		Scaffold4	p1	(T)10	10	1768545	1768554
Scaffold155	p1	(T)10	10	78572	78581		Scaffold4	p1	(A)10	10	1772103	1772112
Scaffold155	p3	(TAG)5	15	91757	91771		Scaffold4	p3	(AGT)5	15	1776218	1776232
Scaffold155	p2	(TA)6	12	99725	99736		Scaffold4	p2	(TA)10	20	1777089	1777108
Scaffold156	p3	(GTA)32	96	7425	7520		Scaffold4	p2	(TA)9	18	1777120	1777137
Scaffold156	p3	(TAC)5	15	27689	27703		Scaffold4	p2	(CT)6	12	1778716	1778727
Scaffold156	p3	(CTA)5	15	35811	35825		Scaffold4	p1	(A)10	10	1814278	1814287
Scaffold156	p3	(TCT)6	18	36050	36067		Scaffold4	p1	(C)14	14	1815163	1815176
Scaffold156	p3	(CTT)7	21	36081	36101		Scaffold4	p1	(T)10	10	1815465	1815474
Scaffold156	p3	(ATA)5	15	43298	43312		Scaffold4	p3	(CGT)5	15	1884925	1884939
Scaffold156	p3	(AGA)5	15	44225	44239		Scaffold4	p3	(TGG)7	21	1885492	1885512
Scaffold156	p3	(AAG)6	18	44260	44277		Scaffold4	p1	(C)12	12	1903340	1903351
Scaffold156	p3	(TAG)5	15	44503	44517		Scaffold4	p1	(G)14	14	1903771	1903784
Scaffold156	p3	(TGG)5	15	80899	80913		Scaffold4	p1	(T)12	12	1907626	1907637
Scaffold157	p2	(AT)7	14	3223	3236		Scaffold4	p1	(G)10	10	1956278	1956287
Scaffold157	p3	(ATA)5	15	4558	4572		Scaffold4	p3	(GCC)5	15	1960218	1960232
Scaffold157	p2	(TA)7	14	7033	7046		Scaffold4	p3	(TGT)6	18	2002103	2002120
Scaffold157	p3	(TCG)9	27	12787	12813		Scaffold4	p3	(GCT)5	15	2008661	2008675
Scaffold157	p2	(AT)6	12	44599	44610		Scaffold4	p3	(AGA)5	15	2019069	2019083
Scaffold157	p1	(A)10	10	46369	46378		Scaffold4	p3	(AAG)6	18	2019104	2019121
Scaffold157	p2	(TA)6	12	48882	48893		Scaffold4	p3	(TAG)5	15	2019347	2019361
Scaffold157	p2	(AT)7	14	52812	52825		Scaffold4	p3	(CTA)5	15	2029630	2029644
Scaffold157	p2	(TA)6	12	63530	63541		Scaffold4	p3	(AGT)5	15	2039044	2039058
Scaffold157	p3	(TAG)5	15	71673	71687		Scaffold4	p3	(AAG)6	18	2043279	2043296
Scaffold157	p2	(TA)7	14	75840	75853		Scaffold4	p2	(TC)6	12	2060165	2060176
Scaffold157	p3	(ATA)5	15	80621	80635		Scaffold4	p2	(TC)6	12	2060252	2060263
Scaffold157	p2	(AT)6	12	92596	92607		Scaffold4	p2	(AT)8	16	2090568	2090583
Scaffold158	p3	(GTA)5	15	535	549		Scaffold4	p2	(AT)6	12	2099629	2099640
Scaffold158	p2	(TA)6	12	3897	3908		Scaffold4	p4	(AAAG)5	20	2137236	2137255
Scaffold158	p2	(TA)6	12	17480	17491		Scaffold4	p2	(TA)6	12	2143978	2143989
Scaffold158	p2	(TA)6	12	19800	19811		Scaffold4	p3	(TTA)5	15	2148523	2148537
Scaffold158	p2	(TA)6	12	24056	24067		Scaffold4	p3	(TAC)6	18	2150661	2150678
Scaffold158	p2	(TA)7	14	27974	27987		Scaffold4	p2	(AT)8	16	2157516	2157531
Scaffold158	p3	(TTA)5	15	30433	30447		Scaffold4	p3	(ATA)5	15	2163176	2163190
Scaffold158	p2	(AT)7	14	35215	35228		Scaffold4	p2	(TA)10	20	2172131	2172150
Scaffold158	p2	(TA)10	20	40950	40969		Scaffold4	p2	(TA)9	18	2172162	2172179
Scaffold158	p3	(TAT)6	18	41296	41313		Scaffold4	p1	(T)10	10	2190997	2191006
Scaffold158	p3	(AGT)5	15	51894	51908		Scaffold4	p2	(CT)11	22	2207449	2207470
Scaffold158	p2	(AT)6	12	54008	54019		Scaffold4	p2	(GT)9	18	2218742	2218759
Scaffold158	p2	(AT)8	16	61668	61683		Scaffold4	p5	(GATGG)5	25	2223420	2223444
Scaffold158	p2	(AT)6	12	67012	67023		Scaffold4	p3	(GCA)5	15	2252180	2252194
Scaffold158	p2	(AT)6	12	76373	76384		Scaffold4	p2	(GA)8	16	2255113	2255128
Scaffold158	p3	(ATA)8	24	76678	76701		Scaffold4	p1	(T)19	19	2268761	2268779
Scaffold158	p3	(AAT)5	15	76737	76751		Scaffold4	p2	(TA)6	12	2288012	2288023
Scaffold158	p2	(TA)6	12	77766	77777		Scaffold4	p1	(G)11	11	2307392	2307402
Scaffold158	p2	(AT)8	16	80838	80853		Scaffold4	p6	(GGGCGT)5	30	2313811	2313840
Scaffold158	p2	(TA)8	16	82839	82854		Scaffold4	p3	(GGC)5	15	2319841	2319855
Scaffold158	p2	(AT)8	16	90099	90114		Scaffold4	p3	(AGA)5	15	2330601	2330615
Scaffold158	p2	(AT)8	16	93123	93138		Scaffold4	p3	(AAG)5	15	2330636	2330650
Scaffold158	p2	(TA)6	12	94548	94559		Scaffold4	p2	(TA)6	12	2333267	2333278
Scaffold159	p1	(T)10	10	21098	21107		Scaffold4	p2	(AT)6	12	2333542	2333553
Scaffold159	p2	(CT)9	18	22245	22262		Scaffold4	p3	(TAG)5	15	2338326	2338340
Scaffold159	p2	(CA)11	22	22263	22284		Scaffold4	p2	(TA)7	14	2349956	2349969
Scaffold159	p3	(AGT)5	15	98259	98273		Scaffold4	p3	(ATA)5	15	2354737	2354751
Scaffold16	p3	(CTA)5	15	6038	6052		Scaffold4	p2	(TA)7	14	2357197	2357210
Scaffold16	p3	(TCT)6	18	6277	6294		Scaffold4	p3	(AGA)5	15	2367239	2367253
Scaffold16	p3	(TTC)5	15	6315	6329		Scaffold4	p3	(TAG)5	15	2367517	2367531
Scaffold16	p2	(TA)6	12	15513	15524		Scaffold4	p3	(CCG)7	21	2397678	2397698
Scaffold16	p2	(TA)7	14	20640	20653		Scaffold4	p3	(AAG)6	18	2401393	2401410
Scaffold16	p2	(TA)6	12	28617	28628		Scaffold4	p3	(AAG)8	24	2401667	2401690
Scaffold16	p2	(TA)6	12	34082	34093		Scaffold4	p3	(CGG)6	18	2401923	2401940
Scaffold16	p2	(AT)6	12	34357	34368		Scaffold4	p3	(CGA)5	15	2404926	2404940
Scaffold16	p2	(AG)6	12	105444	105455		Scaffold4	p3	(GCA)7	21	2405251	2405271
Scaffold16	p3	(CCG)6	18	124813	124830		Scaffold4	p3	(TAC)6	18	2447934	2447951
Scaffold16	p3	(TGG)9	27	125304	125330		Scaffold4	p3	(TAC)5	15	2455415	2455429
Scaffold16	p3	(CAG)5	15	125975	125989		Scaffold4	p1	(A)10	10	2462065	2462074
Scaffold16	p1	(T)11	11	127423	127433		Scaffold4	p2	(AG)6	12	2467915	2467926
Scaffold16	p3	(TGC)6	18	130812	130829		Scaffold4	p3	(AGT)5	15	2470375	2470389
Scaffold16	p3	(CAC)6	18	162569	162586		Scaffold4	p2	(TA)6	12	2476376	2476387
Scaffold16	p3	(AAC)10	30	162587	162616		Scaffold4	p2	(TA)6	12	2476652	2476663
Scaffold16	p1	(T)10	10	163011	163020		Scaffold4	p1	(T)10	10	2503400	2503409
Scaffold16	p2	(CT)6	12	189160	189171		Scaffold4	p1	(G)29	29	2528658	2528686
Scaffold16	p3	(GCA)8	24	207968	207991		Scaffold4	p2	(TC)12	24	2528712	2528735
Scaffold16	p3	(CAC)6	18	245379	245396		Scaffold4	p2	(TA)6	12	2552444	2552455
Scaffold16	p1	(T)10	10	249926	249935		Scaffold4	p2	(TA)7	14	2552458	2552471
Scaffold16	p3	(TGG)5	15	289849	289863		Scaffold4	p3	(GTT)6	18	2559746	2559763
Scaffold16	p1	(T)10	10	303193	303202		Scaffold4	p2	(TG)7	14	2561088	2561101
Scaffold16	p2	(GT)11	22	319103	319124		Scaffold4	p1	(C)19	19	2561235	2561253
Scaffold16	p3	(TGC)5	15	343934	343948		Scaffold4	p2	(GA)11	22	2564157	2564178
Scaffold16	p6	(AGATGG)22	132	360693	360824		Scaffold4	p3	(AGT)5	15	2573969	2573983
Scaffold16	p1	(A)10	10	373144	373153		Scaffold4	p2	(AT)7	14	2575126	2575139
Scaffold16	p3	(CTA)5	15	389458	389472		Scaffold4	p2	(TA)6	12	2578126	2578137
Scaffold16	p2	(TC)7	14	390857	390870		Scaffold4	p2	(TA)8	16	2624051	2624066
Scaffold16	p2	(AG)8	16	391183	391198		Scaffold4	p2	(AT)6	12	2629388	2629399
Scaffold16	p1	(A)10	10	419311	419320		Scaffold4	p3	(CTA)5	15	2636983	2636997
Scaffold16	p1	(A)11	11	419324	419334		Scaffold4	p3	(TCT)7	21	2637222	2637242
Scaffold160	p2	(AT)6	12	5864	5875		Scaffold4	p3	(TTC)5	15	2637263	2637277
Scaffold160	p1	(A)10	10	10089	10098		Scaffold4	p2	(TA)6	12	2642342	2642353
Scaffold160	p1	(A)11	11	12586	12596		Scaffold4	p2	(TA)6	12	2648974	2648985
Scaffold160	p2	(AT)6	12	23175	23186		Scaffold4	p2	(TA)6	12	2649250	2649261
Scaffold160	p3	(AAC)6	18	47762	47779		Scaffold4	p2	(AG)6	12	2656064	2656075
Scaffold160	p3	(CCA)9	27	48479	48505		Scaffold4	p2	(TA)6	12	2668266	2668277
Scaffold160	p2	(TC)9	18	56660	56677		Scaffold4	p2	(AT)6	12	2668741	2668752
Scaffold160	p2	(TA)6	12	58306	58317		Scaffold4	p1	(A)34	34	2669287	2669320
Scaffold160	p2	(TA)10	20	68667	68686		Scaffold4	p2	(AT)8	16	2671972	2671987
Scaffold160	p3	(TAC)6	18	70607	70624		Scaffold4	p2	(TA)6	12	2680389	2680400
Scaffold160	p2	(AT)9	18	76651	76668		Scaffold4	p2	(AT)8	16	2687684	2687699
Scaffold160	p2	(TA)9	18	76681	76698		Scaffold4	p2	(AT)6	12	2704863	2704874
Scaffold160	p2	(TA)11	22	76710	76731		Scaffold4	p3	(ATA)9	27	2705168	2705194
Scaffold160	p2	(TA)12	24	76743	76766		Scaffold4	p3	(AAT)5	15	2705227	2705241
Scaffold160	p3	(AGT)5	15	84152	84166		Scaffold4	p3	(AAT)5	15	2705245	2705259
Scaffold160	p2	(AT)7	14	87293	87306		Scaffold4	p3	(AAT)9	27	2705263	2705289
Scaffold160	p2	(AT)7	14	87309	87322		Scaffold4	p2	(TA)7	14	2706272	2706285
Scaffold160	p2	(TA)13	26	87330	87355		Scaffold4	p2	(AT)8	16	2710351	2710366
Scaffold160	p2	(TC)6	12	89641	89652		Scaffold4	p2	(TA)6	12	2712422	2712433
Scaffold160	p3	(TAC)5	15	92177	92191		Scaffold4	p3	(AGA)5	15	2715586	2715600
Scaffold160	p3	(TTA)5	15	95839	95853		Scaffold4	p2	(AT)6	12	2727333	2727344
Scaffold161	p1	(A)10	10	51070	51079		Scaffold4	p3	(TAA)21	63	2729331	2729393
Scaffold161	p2	(TA)6	12	92961	92972		Scaffold4	p2	(AT)6	12	2729393	2729404
Scaffold161	p2	(CT)6	12	93555	93566		Scaffold4	p2	(TA)6	12	2731353	2731364
Scaffold161	p3	(TAA)6	18	96976	96993		Scaffold4	p3	(AAG)5	15	2732486	2732500
Scaffold162	p1	(C)15	15	8582	8596		Scaffold4	p1	(A)12	12	2732735	2732746
Scaffold162	p1	(A)11	11	43106	43116		Scaffold4	p3	(TAC)6	18	2737285	2737302
Scaffold162	p3	(TCG)5	15	63321	63335		Scaffold4	p2	(TA)6	12	2739311	2739322
Scaffold162	p4	(GATT)5	20	69160	69179		Scaffold4	p2	(AT)6	12	2739341	2739352
Scaffold162	p1	(C)21	21	85151	85171		Scaffold4	p2	(TA)8	16	2745972	2745987
Scaffold162	p2	(TA)6	12	91056	91067		Scaffold4	p1	(A)15	15	2746141	2746155
Scaffold163	p1	(A)10	10	1939	1948		Scaffold4	p1	(A)20	20	2746203	2746222
Scaffold163	p1	(A)11	11	10001	10011		Scaffold4	p1	(A)10	10	2746680	2746689
Scaffold163	p1	(A)10	10	12324	12333		Scaffold4	p3	(ATA)7	21	2758153	2758173
Scaffold163	p1	(A)11	11	20386	20396		Scaffold4	p2	(AT)8	16	2762342	2762357
Scaffold163	p1	(A)10	10	22951	22960		Scaffold4	p2	(TC)6	12	2770995	2771006
Scaffold163	p3	(ATA)5	15	28959	28973		Scaffold4	p2	(TC)6	12	2771043	2771054
Scaffold163	p1	(A)11	11	39660	39670		Scaffold4	p2	(TC)7	14	2771095	2771108
Scaffold163	p1	(A)10	10	50630	50639		Scaffold4	p2	(TC)6	12	2771113	2771124
Scaffold163	p1	(A)11	11	58692	58702		Scaffold4	p1	(T)11	11	2773005	2773015
Scaffold163	p1	(A)10	10	61015	61024		Scaffold4	p6	(AGGGTT)13	78	2774685	2774762
Scaffold163	p1	(A)11	11	69077	69087		Scaffold5	p2	(TA)6	12	1513	1524
Scaffold163	p1	(A)10	10	71400	71409		Scaffold5	p1	(T)12	12	4932	4943
Scaffold163	p1	(A)11	11	79462	79472		Scaffold5	p3	(TCT)5	15	5177	5191
Scaffold163	p1	(A)10	10	81785	81794		Scaffold5	p2	(TA)6	12	6314	6325
Scaffold163	p1	(A)11	11	89847	89857		Scaffold5	p2	(AT)6	12	8138	8149
Scaffold163	p1	(A)10	10	92170	92179		Scaffold5	p3	(TAT)14	42	8147	8188
Scaffold164	p2	(CT)7	14	24665	24678		Scaffold5	p2	(AT)6	12	10177	10188
Scaffold164	p3	(AGT)65	195	29934	30128		Scaffold5	p2	(TA)8	16	19937	19952
Scaffold164	p2	(TA)6	12	52357	52368		Scaffold5	p3	(TAT)9	27	34535	34561
Scaffold164	p3	(AGT)5	15	60924	60938		Scaffold5	p3	(TTA)5	15	34564	34578
Scaffold164	p2	(AT)6	12	69512	69523		Scaffold5	p3	(ATT)9	27	34611	34637
Scaffold164	p3	(TTA)5	15	70275	70289		Scaffold5	p2	(AT)6	12	34933	34944
Scaffold164	p2	(TA)6	12	90021	90032		Scaffold5	p2	(TA)6	12	44293	44304
Scaffold164	p3	(ATA)5	15	94668	94682		Scaffold5	p3	(ATA)5	15	50140	50154
Scaffold165	p3	(TAG)5	15	2920	2934		Scaffold5	p2	(TA)7	14	52601	52614
Scaffold165	p3	(TCA)5	15	5675	5689		Scaffold5	p1	(T)10	10	59209	59218
Scaffold165	p2	(TA)6	12	15289	15300		Scaffold5	p2	(AT)6	12	60987	60998
Scaffold165	p2	(TA)6	12	15633	15644		Scaffold5	p3	(TAG)5	15	63060	63074
Scaffold165	p2	(TA)6	12	21111	21122		Scaffold5	p2	(AT)7	14	66303	66316
Scaffold165	p2	(AT)6	12	24223	24234		Scaffold5	p3	(ACC)5	15	82635	82649
Scaffold165	p2	(TA)6	12	40608	40619		Scaffold5	p2	(TA)6	12	92205	92216
Scaffold165	p2	(AT)7	14	43678	43691		Scaffold5	p2	(TA)6	12	92548	92559
Scaffold165	p3	(ATA)5	15	50766	50780		Scaffold5	p2	(TA)7	14	98700	98713
Scaffold165	p3	(GTA)5	15	55346	55360		Scaffold5	p3	(TAT)12	36	98854	98889
Scaffold165	p2	(TA)6	12	60962	60973		Scaffold5	p2	(AT)13	26	99599	99624
Scaffold165	p3	(TTA)5	15	81283	81297		Scaffold5	p2	(TA)10	20	100270	100289
Scaffold166	p3	(AGT)5	15	4560	4574		Scaffold5	p2	(AT)7	14	103073	103086
Scaffold166	p2	(TA)6	12	6851	6862		Scaffold5	p3	(TAA)5	15	106527	106541
Scaffold166	p2	(TA)13	26	8233	8258		Scaffold5	p3	(TAA)5	15	106615	106629
Scaffold166	p3	(AGT)5	15	14688	14702		Scaffold5	p3	(AGT)24	72	106947	107018
Scaffold166	p2	(TA)6	12	16979	16990		Scaffold5	p3	(ACT)6	18	107438	107455
Scaffold166	p2	(TA)13	26	18361	18386		Scaffold5	p2	(CT)7	14	107481	107494
Scaffold166	p3	(AGT)5	15	24817	24831		Scaffold5	p2	(AT)15	30	107496	107525
Scaffold166	p1	(A)20	20	24876	24895		Scaffold5	p3	(AAG)5	15	109843	109857
Scaffold166	p1	(T)10	10	28448	28457		Scaffold5	p3	(TAG)5	15	110083	110097
Scaffold166	p2	(TA)6	12	37709	37720		Scaffold5	p3	(TTA)6	18	117693	117710
Scaffold166	p2	(TA)8	16	39190	39205		Scaffold5	p2	(TA)6	12	123669	123680
Scaffold166	p3	(TAC)5	15	44895	44909		Scaffold5	p1	(T)10	10	124602	124611
Scaffold166	p3	(TAC)5	15	51364	51378		Scaffold5	p3	(TAC)5	15	129499	129513
Scaffold166	p1	(G)11	11	61366	61376		Scaffold5	p2	(TA)6	12	135745	135756
Scaffold166	p6	(TGGACA)6	36	69395	69430		Scaffold5	p2	(TA)8	16	138328	138343
Scaffold166	p3	(CCG)5	15	69732	69746		Scaffold5	p3	(TGT)9	27	150847	150873
Scaffold166	p2	(TA)6	12	75054	75065		Scaffold5	p3	(GGC)5	15	152042	152056
Scaffold166	p1	(A)10	10	79806	79815		Scaffold5	p3	(GGT)6	18	152746	152763
Scaffold166	p3	(AGT)5	15	83913	83927		Scaffold5	p3	(TGC)8	24	152955	152978
Scaffold166	p1	(A)23	23	83972	83994		Scaffold5	p3	(CAC)6	18	153385	153402
Scaffold166	p3	(TAG)5	15	87492	87506		Scaffold5	p3	(GGA)6	18	156400	156417
Scaffold166	p2	(TA)6	12	87905	87916		Scaffold5	p1	(A)10	10	160896	160905
Scaffold166	p2	(TA)6	12	90000	90011		Scaffold5	p1	(C)14	14	173407	173420
Scaffold166	p2	(TA)6	12	92012	92023		Scaffold5	p3	(TCG)9	27	178202	178228
Scaffold166	p2	(TA)6	12	92546	92557		Scaffold5	p3	(TCG)5	15	178391	178405
Scaffold167	p1	(T)10	10	2400	2409		Scaffold5	p2	(GT)6	12	178892	178903
Scaffold167	p3	(CTA)5	15	10345	10359		Scaffold5	p2	(AG)15	30	186088	186117
Scaffold167	p2	(TA)9	18	10953	10970		Scaffold5	p1	(T)10	10	205095	205104
Scaffold167	p2	(TA)8	16	10982	10997		Scaffold5	p1	(A)11	11	205565	205575
Scaffold167	p2	(TA)9	18	11009	11026		Scaffold5	p1	(T)10	10	227165	227174
Scaffold167	p2	(TA)6	12	11404	11415		Scaffold5	p1	(G)19	19	256498	256516
Scaffold167	p4	(ATTA)5	20	17767	17786		Scaffold5	p2	(TA)6	12	257979	257990
Scaffold167	p2	(TA)7	14	26498	26511		Scaffold5	p2	(TA)7	14	262106	262119
Scaffold167	p3	(TAG)6	18	33967	33984		Scaffold5	p2	(TA)7	14	264873	264886
Scaffold167	p2	(AG)6	12	39539	39550		Scaffold5	p2	(AT)6	12	270118	270129
Scaffold167	p1	(A)19	19	41269	41287		Scaffold5	p2	(AT)7	14	286090	286103
Scaffold167	p2	(AT)6	12	51010	51021		Scaffold5	p2	(TA)6	12	315133	315144
Scaffold167	p2	(TA)6	12	53541	53552		Scaffold5	p2	(TA)6	12	321886	321897
Scaffold167	p2	(TA)6	12	54887	54898		Scaffold5	p2	(TA)6	12	322162	322173
Scaffold167	p2	(TA)6	12	59120	59131		Scaffold5	p3	(CAC)5	15	328946	328960
Scaffold167	p2	(TA)6	12	64301	64312		Scaffold5	p3	(CCG)6	18	329137	329154
Scaffold167	p2	(TA)6	12	70816	70827		Scaffold5	p2	(GA)8	16	351882	351897
Scaffold167	p2	(TA)7	14	76077	76090		Scaffold5	p1	(T)10	10	420574	420583
Scaffold167	p3	(TCT)6	18	78269	78286		Scaffold5	p3	(CAA)7	21	437894	437914
Scaffold167	p2	(AT)7	14	85749	85762		Scaffold5	p1	(A)10	10	440711	440720
Scaffold168	p3	(AGT)5	15	12225	12239		Scaffold5	p3	(AAG)5	15	442318	442332
Scaffold168	p1	(A)10	10	13262	13271		Scaffold5	p2	(TA)6	12	458566	458577
Scaffold168	p3	(ATA)5	15	16185	16199		Scaffold5	p3	(TAC)5	15	463043	463057
Scaffold168	p2	(AT)6	12	16952	16963		Scaffold5	p3	(TAC)5	15	469482	469496
Scaffold168	p1	(A)12	12	17898	17909		Scaffold5	p2	(AT)6	12	474074	474085
Scaffold168	p2	(AG)6	12	62255	62266		Scaffold5	p3	(ATA)5	15	475503	475517
Scaffold168	p3	(GAC)8	24	65705	65728		Scaffold5	p2	(AT)6	12	476270	476281
Scaffold168	p3	(ATA)5	15	74596	74610		Scaffold5	p3	(TAG)5	15	477657	477671
Scaffold169	p3	(TGT)5	15	2277	2291		Scaffold5	p3	(AGA)5	15	479911	479925
Scaffold169	p3	(TAT)6	18	10579	10596		Scaffold5	p3	(AAG)6	18	479946	479963
Scaffold169	p2	(TA)6	12	10814	10825		Scaffold5	p1	(A)12	12	535250	535261
Scaffold169	p2	(TA)6	12	13142	13153		Scaffold5	p3	(TGC)6	18	546173	546190
Scaffold169	p3	(AGT)5	15	23320	23334		Scaffold5	p1	(A)12	12	546761	546772
Scaffold169	p3	(AGT)6	18	27301	27318		Scaffold5	p3	(TGA)5	15	546874	546888
Scaffold169	p3	(TAG)5	15	29976	29990		Scaffold5	p1	(C)22	22	593294	593315
Scaffold169	p2	(TA)6	12	38272	38283		Scaffold5	p2	(GT)16	32	596966	596997
Scaffold169	p3	(AGT)7	21	50160	50180		Scaffold5	p1	(A)10	10	597143	597152
Scaffold169	p2	(TA)6	12	54458	54469		Scaffold5	p1	(A)11	11	600825	600835
Scaffold169	p2	(TA)6	12	55391	55402		Scaffold5	p3	(GTT)6	18	601374	601391
Scaffold169	p1	(T)10	10	55629	55638		Scaffold5	p3	(AGA)6	18	652792	652809
Scaffold169	p2	(AT)6	12	56824	56835		Scaffold5	p1	(A)12	12	661322	661333
Scaffold169	p3	(TTA)5	15	57587	57601		Scaffold5	p2	(TC)7	14	698182	698195
Scaffold169	p2	(AT)6	12	66498	66509		Scaffold5	p2	(TC)7	14	698197	698210
Scaffold169	p3	(TAG)6	18	73202	73219		Scaffold5	p2	(TC)7	14	698212	698225
Scaffold169	p1	(A)10	10	73385	73394		Scaffold5	p2	(TC)7	14	698227	698240
Scaffold169	p2	(TA)11	22	76260	76281		Scaffold5	p2	(AG)50	100	698545	698644
Scaffold169	p2	(AT)10	20	76462	76481		Scaffold5	p3	(AGT)6	18	698646	698663
Scaffold169	p2	(TA)6	12	76500	76511		Scaffold5	p2	(AG)9	18	704917	704934
Scaffold169	p2	(TA)10	20	76523	76542		Scaffold5	p1	(T)11	11	718661	718671
Scaffold169	p3	(ATA)5	15	81112	81126		Scaffold5	p1	(G)41	41	724074	724114
Scaffold169	p2	(AT)6	12	81879	81890		Scaffold5	p2	(TA)6	12	737664	737675
Scaffold169	p2	(TA)6	12	83343	83354		Scaffold5	p2	(TA)6	12	738213	738224
Scaffold17	p2	(AT)6	12	3468	3479		Scaffold5	p2	(TA)6	12	745436	745447
Scaffold17	p3	(TAA)5	15	11696	11710		Scaffold5	p2	(TA)6	12	759596	759607
Scaffold17	p2	(TA)6	12	15509	15520		Scaffold5	p2	(TA)6	12	762566	762577
Scaffold17	p2	(AT)6	12	21968	21979		Scaffold5	p2	(AT)6	12	766919	766930
Scaffold17	p2	(TA)8	16	28535	28550		Scaffold5	p2	(TA)6	12	769485	769496
Scaffold17	p3	(TAG)6	18	35618	35635		Scaffold5	p3	(TAG)5	15	771310	771324
Scaffold17	p2	(TA)6	12	38638	38649		Scaffold5	p2	(AT)6	12	781997	782008
Scaffold17	p3	(AGT)5	15	44914	44928		Scaffold5	p2	(TA)6	12	782377	782388
Scaffold17	p2	(TA)6	12	52851	52862		Scaffold5	p3	(AAG)5	15	787046	787060
Scaffold17	p2	(AT)6	12	53126	53137		Scaffold5	p2	(AG)8	16	788811	788826
Scaffold17	p2	(AT)6	12	63603	63614		Scaffold5	p1	(A)14	14	788837	788850
Scaffold17	p2	(TA)6	12	63829	63840		Scaffold5	p1	(C)11	11	788851	788861
Scaffold17	p3	(AGC)10	30	113859	113888		Scaffold5	p1	(C)19	19	788863	788881
Scaffold17	p1	(T)10	10	114470	114479		Scaffold5	p3	(AGA)5	15	793270	793284
Scaffold17	p1	(C)13	13	115054	115066		Scaffold5	p3	(AAG)6	18	793305	793322
Scaffold17	p3	(CGC)6	18	115492	115509		Scaffold5	p2	(TA)6	12	796586	796597
Scaffold17	p2	(AC)6	12	119945	119956		Scaffold5	p3	(TCG)5	15	825708	825722
Scaffold17	p2	(GT)31	62	120186	120247		Scaffold5	p3	(GCA)5	15	840026	840040
Scaffold17	p5	(CGTGC)6	30	121044	121073		Scaffold5	p2	(CT)11	22	840580	840601
Scaffold17	p2	(GA)6	12	147652	147663		Scaffold5	p3	(CCT)6	18	932178	932195
Scaffold17	p1	(T)10	10	147937	147946		Scaffold5	p3	(CAT)7	21	932202	932222
Scaffold17	p1	(A)12	12	165261	165272		Scaffold5	p2	(AC)8	16	958995	959010
Scaffold17	p2	(TA)6	12	177052	177063		Scaffold5	p3	(GCA)10	30	962304	962333
Scaffold17	p2	(TA)6	12	182132	182143		Scaffold5	p3	(AAG)6	18	982660	982677
Scaffold17	p2	(AT)7	14	194980	194993		Scaffold5	p2	(TA)6	12	985944	985955
Scaffold17	p3	(CTA)5	15	202572	202586		Scaffold5	p2	(TA)7	14	999956	999969
Scaffold17	p3	(TTA)5	15	205236	205250		Scaffold5	p2	(TA)6	12	1006686	1006697
Scaffold17	p2	(TG)9	18	239110	239127		Scaffold5	p2	(TA)13	26	1008324	1008349
Scaffold17	p1	(G)12	12	239298	239309		Scaffold5	p1	(A)12	12	1011175	1011186
Scaffold17	p2	(TA)7	14	287109	287122		Scaffold5	p1	(A)11	11	1020547	1020557
Scaffold17	p3	(ATA)5	15	291890	291904		Scaffold5	p1	(T)10	10	1067606	1067615
Scaffold17	p2	(TA)6	12	299166	299177		Scaffold5	p2	(GA)7	14	1125623	1125636
Scaffold17	p2	(TA)6	12	299442	299453		Scaffold5	p2	(TA)10	20	1130374	1130393
Scaffold17	p1	(T)10	10	302437	302446		Scaffold5	p3	(ACT)5	15	1130464	1130478
Scaffold17	p2	(CA)7	14	322773	322786		Scaffold5	p3	(CAC)8	24	1175217	1175240
Scaffold17	p6	(AGTGGG)5	30	327951	327980		Scaffold5	p3	(CAT)5	15	1182188	1182202
Scaffold17	p1	(T)28	28	330687	330714		Scaffold5	p3	(GGT)9	27	1187603	1187629
Scaffold17	p1	(T)14	14	330768	330781		Scaffold5	p1	(G)14	14	1210558	1210571
Scaffold17	p3	(AGA)18	54	330962	331015		Scaffold5	p3	(CAA)10	30	1215918	1215947
Scaffold17	p3	(GAA)14	42	331017	331058		Scaffold5	p1	(G)12	12	1241789	1241800
Scaffold17	p3	(TTG)5	15	344835	344849		Scaffold5	p1	(G)15	15	1252500	1252514
Scaffold17	p1	(T)10	10	379360	379369		Scaffold5	p3	(CGA)7	21	1253151	1253171
Scaffold17	p2	(TA)8	16	392880	392895		Scaffold5	p2	(TA)7	14	1284479	1284492
Scaffold17	p3	(TAC)5	15	396901	396915		Scaffold5	p3	(ATA)5	15	1289260	1289274
Scaffold17	p2	(TA)7	14	408652	408665		Scaffold5	p3	(AAG)5	15	1300981	1300995
Scaffold17	p3	(TAG)5	15	410707	410721		Scaffold5	p3	(CTA)5	15	1303763	1303777
Scaffold17	p2	(TA)6	12	413748	413759		Scaffold5	p2	(TA)9	18	1304664	1304681
Scaffold17	p2	(AT)6	12	418590	418601		Scaffold5	p2	(TA)11	22	1304693	1304714
Scaffold170	p3	(CTT)9	27	14514	14540		Scaffold5	p2	(TA)7	14	1327598	1327611
Scaffold170	p4	(GCTG)5	20	36387	36406		Scaffold5	p2	(AT)6	12	1330364	1330375
Scaffold170	p2	(AG)25	50	40148	40197		Scaffold5	p2	(TA)7	14	1332036	1332049
Scaffold170	p2	(TG)14	28	40198	40225		Scaffold5	p2	(TA)6	12	1332862	1332873
Scaffold170	p3	(AGC)5	15	53652	53666		Scaffold5	p3	(TAA)5	15	1337629	1337643
Scaffold170	p2	(GT)12	24	78076	78099		Scaffold5	p3	(ATA)5	15	1354887	1354901
Scaffold170	p2	(AT)9	18	82775	82792		Scaffold5	p3	(CTA)5	15	1361131	1361145
Scaffold170	p2	(CA)9	18	83313	83330		Scaffold5	p3	(TCT)7	21	1361370	1361390
Scaffold170	p2	(TC)13	26	86426	86451		Scaffold5	p3	(TTC)6	18	1361411	1361428
Scaffold171	p2	(TA)7	14	38088	38101		Scaffold5	p2	(TA)6	12	1363960	1363971
Scaffold171	p2	(TA)7	14	38219	38232		Scaffold5	p2	(AT)6	12	1366491	1366502
Scaffold171	p3	(CTA)5	15	46709	46723		Scaffold5	p2	(CT)6	12	1419096	1419107
Scaffold171	p2	(TC)7	14	69249	69262		Scaffold5	p2	(TC)7	14	1419174	1419187
Scaffold171	p2	(AG)8	16	69573	69588		Scaffold5	p2	(TC)6	12	1419189	1419200
Scaffold171	p2	(AG)10	20	72453	72472		Scaffold5	p3	(TTA)5	15	1425916	1425930
Scaffold172	p6	(CCTAAC)19	114	1	114		Scaffold5	p3	(AGA)5	15	1432097	1432111
Scaffold172	p1	(T)11	11	2635	2645		Scaffold5	p3	(AAG)6	18	1432132	1432149
Scaffold172	p1	(T)10	10	10698	10707		Scaffold5	p2	(AT)6	12	1441067	1441078
Scaffold172	p1	(T)11	11	21666	21676		Scaffold5	p2	(AT)7	14	1445247	1445260
Scaffold172	p1	(T)10	10	29729	29738		Scaffold5	p3	(TAG)6	18	1445509	1445526
Scaffold172	p1	(T)11	11	32051	32061		Scaffold5	p2	(TA)6	12	1450548	1450559
Scaffold172	p1	(T)10	10	40114	40123		Scaffold5	p2	(TA)19	38	1452465	1452502
Scaffold172	p1	(T)11	11	42436	42446		Scaffold5	p2	(TA)8	16	1453751	1453766
Scaffold172	p1	(T)10	10	50499	50508		Scaffold5	p3	(CTA)5	15	1461961	1461975
Scaffold172	p1	(T)11	11	52821	52831		Scaffold5	p3	(TCT)6	18	1462200	1462217
Scaffold172	p1	(T)10	10	60884	60893		Scaffold5	p2	(AG)6	12	1470376	1470387
Scaffold172	p1	(T)11	11	63206	63216		Scaffold5	p3	(AGT)5	15	1472588	1472602
Scaffold172	p1	(T)10	10	71269	71278		Scaffold5	p1	(A)10	10	1478051	1478060
Scaffold172	p1	(T)11	11	73591	73601		Scaffold5	p1	(C)10	10	1486649	1486658
Scaffold172	p1	(T)10	10	81654	81663		Scaffold5	p1	(C)17	17	1486697	1486713
Scaffold172	p1	(T)11	11	83976	83986		Scaffold5	p1	(C)41	41	1486715	1486755
Scaffold172	p1	(T)10	10	92039	92048		Scaffold5	p2	(TA)6	12	1491173	1491184
Scaffold173	p3	(AGA)5	15	12541	12555		Scaffold5	p3	(TAG)5	15	1491834	1491848
Scaffold173	p3	(AAG)6	18	12576	12593		Scaffold5	p2	(TA)6	12	1493786	1493797
Scaffold173	p3	(TAG)5	15	12819	12833		Scaffold5	p2	(TA)12	24	1494918	1494941
Scaffold173	p2	(TA)6	12	15860	15871		Scaffold5	p2	(TA)11	22	1494953	1494974
Scaffold173	p1	(T)15	15	19638	19652		Scaffold5	p5	(CTATT)5	25	1494983	1495007
Scaffold173	p3	(TGC)6	18	20434	20451		Scaffold5	p2	(TA)6	12	1495104	1495115
Scaffold173	p2	(GT)6	12	23836	23847		Scaffold5	p2	(AG)6	12	1498970	1498981
Scaffold173	p6	(TCTGTG)5	30	24471	24500		Scaffold5	p3	(AGT)5	15	1501180	1501194
Scaffold173	p2	(TA)6	12	38766	38777		Scaffold5	p2	(TA)7	14	1504218	1504231
Scaffold173	p3	(CTA)5	15	41805	41819		Scaffold5	p2	(TA)6	12	1513444	1513455
Scaffold173	p3	(TCT)5	15	42044	42058		Scaffold5	p2	(AT)8	16	1515975	1515990
Scaffold173	p3	(TTC)5	15	42082	42096		Scaffold5	p3	(TAC)7	21	1530087	1530107
Scaffold173	p2	(TA)6	12	50650	50661		Scaffold5	p2	(AT)6	12	1533049	1533060
Scaffold173	p2	(TA)6	12	50926	50937		Scaffold5	p2	(TC)9	18	1542568	1542585
Scaffold173	p2	(TA)6	12	53646	53657		Scaffold5	p2	(TA)7	14	1545711	1545724
Scaffold173	p3	(TAC)5	15	57745	57759		Scaffold5	p3	(AGT)5	15	1554289	1554303
Scaffold174	p3	(ATT)5	15	4658	4672		Scaffold5	p1	(A)30	30	1554348	1554377
Scaffold174	p2	(AG)6	12	5989	6000		Scaffold5	p3	(TAC)6	18	1556605	1556622
Scaffold174	p2	(GA)7	14	6001	6014		Scaffold5	p2	(TA)13	26	1556909	1556934
Scaffold174	p2	(TA)7	14	13940	13953		Scaffold5	p2	(TA)6	12	1563726	1563737
Scaffold174	p2	(AT)7	14	14124	14137		Scaffold5	p2	(TA)9	18	1571910	1571927
Scaffold174	p2	(TA)8	16	15607	15622		Scaffold5	p3	(TAG)5	15	1574610	1574624
Scaffold174	p1	(C)21	21	19435	19455		Scaffold5	p3	(AGT)6	18	1585418	1585435
Scaffold174	p3	(TCT)6	18	57670	57687		Scaffold5	p1	(A)10	10	1591902	1591911
Scaffold174	p3	(TTC)5	15	57708	57722		Scaffold5	p2	(TA)6	12	1592019	1592030
Scaffold175	p2	(TA)7	14	1328	1341		Scaffold5	p2	(TA)6	12	1597600	1597611
Scaffold175	p2	(TA)6	12	2079	2090		Scaffold5	p2	(TA)6	12	1597956	1597967
Scaffold175	p3	(TAA)5	15	6785	6799		Scaffold5	p2	(TC)6	12	1605418	1605429
Scaffold175	p2	(TA)7	14	7739	7752		Scaffold5	p2	(TA)6	12	1609967	1609978
Scaffold175	p2	(AT)6	12	8625	8636		Scaffold5	p2	(TA)6	12	1627805	1627816
Scaffold175	p2	(AG)6	12	8806	8817		Scaffold5	p2	(AT)6	12	1628080	1628091
Scaffold175	p2	(AT)7	14	10389	10402		Scaffold5	p3	(AGT)6	18	1639642	1639659
Scaffold175	p3	(TAG)5	15	13021	13035		Scaffold5	p1	(T)10	10	1648897	1648906
Scaffold175	p2	(TA)7	14	14130	14143		Scaffold5	p2	(TG)6	12	1667159	1667170
Scaffold175	p2	(TA)7	14	14316	14329		Scaffold5	p3	(GTG)5	15	1689888	1689902
Scaffold175	p2	(TA)7	14	14341	14354		Scaffold5	p1	(T)44	44	1714593	1714636
Scaffold175	p2	(TA)6	12	18851	18862		Scaffold5	p1	(T)22	22	1714649	1714670
Scaffold175	p2	(TA)10	20	28905	28924		Scaffold5	p1	(T)10	10	1714682	1714691
Scaffold175	p2	(TA)7	14	29945	29958		Scaffold5	p1	(T)24	24	1714705	1714728
Scaffold175	p2	(AT)6	12	30841	30852		Scaffold5	p1	(T)20	20	1714730	1714749
Scaffold175	p3	(TAG)5	15	31607	31621		Scaffold5	p1	(T)13	13	1714763	1714775
Scaffold175	p2	(TC)7	14	62481	62494		Scaffold5	p1	(T)25	25	1714793	1714817
Scaffold175	p3	(CAG)11	33	64845	64877		Scaffold5	p1	(T)36	36	1714820	1714855
Scaffold175	p3	(CGC)5	15	65086	65100		Scaffold5	p1	(T)10	10	1714857	1714866
Scaffold175	p3	(CTT)5	15	66431	66445		Scaffold5	p1	(T)21	21	1714869	1714889
Scaffold175	p2	(GT)10	20	67625	67644		Scaffold5	p1	(T)24	24	1714891	1714914
Scaffold175	p1	(T)11	11	71685	71695		Scaffold5	p1	(T)26	26	1714922	1714947
Scaffold175	p3	(ATA)5	15	85724	85738		Scaffold5	p1	(T)16	16	1714949	1714964
Scaffold176	p3	(TTA)5	15	970	984		Scaffold5	p1	(T)15	15	1714966	1714980
Scaffold176	p2	(AT)7	14	5752	5765		Scaffold5	p1	(T)21	21	1714999	1715019
Scaffold176	p2	(AT)6	12	7402	7413		Scaffold5	p1	(T)10	10	1715021	1715030
Scaffold176	p1	(A)10	10	7575	7584		Scaffold5	p1	(T)23	23	1715036	1715058
Scaffold176	p2	(TA)8	16	11113	11128		Scaffold5	p1	(T)12	12	1715105	1715116
Scaffold176	p3	(AGA)5	15	16626	16640		Scaffold5	p1	(T)11	11	1715145	1715155
Scaffold176	p3	(TAG)5	15	16904	16918		Scaffold5	p1	(T)10	10	1715177	1715186
Scaffold176	p2	(TA)6	12	19945	19956		Scaffold5	p1	(T)15	15	1715198	1715212
Scaffold176	p2	(AT)6	12	23642	23653		Scaffold5	p1	(T)10	10	1715221	1715230
Scaffold176	p2	(TA)8	16	35462	35477		Scaffold5	p1	(T)33	33	1715232	1715264
Scaffold176	p1	(T)14	14	38579	38592		Scaffold5	p1	(T)15	15	1715270	1715284
Scaffold176	p2	(AT)6	12	40602	40613		Scaffold5	p1	(T)11	11	1715303	1715313
Scaffold176	p3	(TCT)5	15	50103	50117		Scaffold5	p1	(T)12	12	1715318	1715329
Scaffold176	p2	(TA)6	12	52822	52833		Scaffold5	p1	(T)13	13	1715335	1715347
Scaffold176	p2	(TA)7	14	53091	53104		Scaffold5	p1	(T)13	13	1715354	1715366
Scaffold176	p3	(GCT)7	21	60545	60565		Scaffold5	p2	(CA)14	28	1721293	1721320
Scaffold177	p1	(T)10	10	15543	15552		Scaffold5	p3	(AGT)5	15	1798945	1798959
Scaffold177	p3	(CTC)7	21	17305	17325		Scaffold5	p3	(TTA)5	15	1803943	1803957
Scaffold177	p3	(TAG)5	15	78085	78099		Scaffold5	p2	(AG)6	12	1806360	1806371
Scaffold178	p3	(CAA)13	39	12586	12624		Scaffold5	p2	(TA)6	12	1807313	1807324
Scaffold178	p1	(G)11	11	31448	31458		Scaffold5	p3	(ACT)14	42	1807810	1807851
Scaffold178	p4	(TCGT)6	24	31543	31566		Scaffold5	p2	(TA)6	12	1808782	1808793
Scaffold178	p1	(A)11	11	53844	53854		Scaffold5	p2	(TA)6	12	1823651	1823662
Scaffold178	p4	(TGCC)5	20	54340	54359		Scaffold5	p2	(TA)6	12	1823667	1823678
Scaffold178	p3	(ACT)8	24	71582	71605		Scaffold5	p2	(TA)6	12	1824352	1824363
Scaffold178	p1	(G)17	17	80049	80065		Scaffold5	p3	(AGT)5	15	1832994	1833008
Scaffold179	p2	(GT)12	24	2223	2246		Scaffold5	p2	(GT)11	22	1922538	1922559
Scaffold179	p2	(AT)9	18	6921	6938		Scaffold5	p4	(CAAT)5	20	1926117	1926136
Scaffold179	p2	(CA)9	18	7459	7476		Scaffold5	p1	(G)15	15	1926365	1926379
Scaffold179	p2	(TC)13	26	10573	10598		Scaffold5	p2	(TA)6	12	2061760	2061771
Scaffold179	p3	(GAC)6	18	30664	30681		Scaffold5	p2	(AT)6	12	2062035	2062046
Scaffold179	p3	(AGC)5	15	30917	30931		Scaffold5	p3	(ATA)5	15	2067922	2067936
Scaffold179	p1	(A)10	10	32254	32263		Scaffold5	p2	(TA)7	14	2074862	2074875
Scaffold179	p3	(ACC)5	15	42308	42322		Scaffold5	p3	(ATA)5	15	2087860	2087874
Scaffold179	p1	(C)26	26	46136	46161		Scaffold5	p2	(TA)12	24	2091521	2091544
Scaffold179	p2	(TA)8	16	68417	68432		Scaffold5	p1	(A)11	11	2094370	2094380
Scaffold179	p3	(AGT)5	15	75686	75700		Scaffold5	p2	(GT)9	18	2160178	2160195
Scaffold179	p2	(TA)6	12	80120	80131		Scaffold5	p1	(T)12	12	2178120	2178131
Scaffold179	p3	(TCT)6	18	83397	83414		Scaffold5	p2	(AC)10	20	2178176	2178195
Scaffold179	p3	(TTC)5	15	83438	83452		Scaffold5	p3	(CCG)6	18	2291237	2291254
Scaffold18	p2	(AC)48	96	17013	17108		Scaffold5	p1	(G)11	11	2333374	2333384
Scaffold18	p1	(A)14	14	17574	17587		Scaffold5	p6	(GCTCCT)5	30	2362075	2362104
Scaffold18	p3	(CGC)8	24	21756	21779		Scaffold5	p3	(CAA)5	15	2411062	2411076
Scaffold18	p3	(CCG)5	15	23354	23368		Scaffold5	p2	(TA)6	12	2430566	2430577
Scaffold18	p3	(CAC)9	27	23569	23595		Scaffold5	p3	(TTA)5	15	2433767	2433781
Scaffold18	p1	(A)15	15	29561	29575		Scaffold5	p3	(GAT)5	15	2445477	2445491
Scaffold18	p2	(TG)6	12	29947	29958		Scaffold5	p1	(A)10	10	2450159	2450168
Scaffold18	p3	(GTG)6	18	78148	78165		Scaffold5	p2	(TA)22	44	2486932	2486975
Scaffold18	p3	(GAC)5	15	120989	121003		Scaffold5	p2	(TA)10	20	2486987	2487006
Scaffold18	p1	(C)20	20	127111	127130		Scaffold5	p2	(TA)9	18	2487023	2487040
Scaffold18	p3	(GGT)6	18	130720	130737		Scaffold5	p2	(TA)8	16	2487160	2487175
Scaffold18	p2	(AT)11	22	140779	140800		Scaffold5	p5	(CTATT)13	65	2487184	2487248
Scaffold18	p3	(CAC)5	15	252842	252856		Scaffold5	p1	(T)10	10	2487718	2487727
Scaffold18	p2	(TA)8	16	253136	253151		Scaffold5	p3	(CTA)5	15	2488184	2488198
Scaffold18	p2	(AT)6	12	253330	253341		Scaffold5	p2	(AT)6	12	2490024	2490035
Scaffold18	p1	(T)10	10	267015	267024		Scaffold5	p3	(TTA)5	15	2490787	2490801
Scaffold18	p3	(GAA)5	15	268671	268685		Scaffold5	p3	(TAC)5	15	2493939	2493953
Scaffold18	p3	(CGA)5	15	295548	295562		Scaffold5	p2	(TA)9	18	2503569	2503586
Scaffold18	p3	(GTC)6	18	302067	302084		Scaffold5	p2	(TA)9	18	2503598	2503615
Scaffold18	p3	(TCA)8	24	340735	340758		Scaffold5	p2	(TA)9	18	2503627	2503644
Scaffold18	p3	(AGT)8	24	340855	340878		Scaffold5	p2	(TA)8	16	2503656	2503671
Scaffold18	p2	(TA)6	12	351802	351813		Scaffold5	p2	(TA)6	12	2504968	2504979
Scaffold18	p3	(TAT)5	15	351943	351957		Scaffold5	p2	(TA)6	12	2518037	2518048
Scaffold18	p2	(TA)6	12	358404	358415		Scaffold5	p2	(AT)8	16	2521339	2521354
Scaffold18	p3	(AAG)5	15	363998	364012		Scaffold5	p2	(AT)6	12	2530700	2530711
Scaffold18	p3	(AAG)6	18	364034	364051		Scaffold5	p3	(ATA)6	18	2531005	2531022
Scaffold18	p3	(TAG)5	15	364277	364291		Scaffold5	p3	(AAT)5	15	2531064	2531078
Scaffold18	p2	(TA)6	12	367318	367329		Scaffold5	p3	(ATA)9	27	2531083	2531109
Scaffold18	p2	(TA)6	12	371145	371156		Scaffold5	p2	(AT)8	16	2535194	2535209
Scaffold18	p2	(TA)6	12	376566	376577		Scaffold5	p2	(TA)6	12	2537199	2537210
Scaffold18	p2	(TA)6	12	376706	376717		Scaffold5	p2	(TC)7	14	2543947	2543960
Scaffold18	p2	(TA)9	18	386796	386813		Scaffold5	p2	(AT)6	12	2547462	2547473
Scaffold18	p2	(TA)9	18	386854	386871		Scaffold5	p3	(AAT)5	15	2557187	2557201
Scaffold18	p2	(TA)10	20	386883	386902		Scaffold5	p3	(AAT)9	27	2557205	2557231
Scaffold18	p2	(TA)10	20	386914	386933		Scaffold6	p3	(TAG)6	18	384	401
Scaffold18	p2	(TA)10	20	387096	387115		Scaffold6	p1	(T)12	12	4976	4987
Scaffold18	p2	(TA)8	16	399864	399879		Scaffold6	p3	(TCT)5	15	5221	5235
Scaffold18	p2	(TA)7	14	399888	399901		Scaffold6	p2	(AT)6	12	8196	8207
Scaffold180	p3	(CGC)7	21	5199	5219		Scaffold6	p3	(TAT)7	21	8205	8225
Scaffold180	p3	(TCA)5	15	23810	23824		Scaffold6	p2	(AT)6	12	10227	10238
Scaffold180	p4	(CAGA)10	40	54460	54499		Scaffold6	p2	(TA)7	14	11721	11734
Scaffold180	p1	(C)10	10	54650	54659		Scaffold6	p2	(TA)6	12	18567	18578
Scaffold180	p1	(C)17	17	54661	54677		Scaffold6	p2	(TA)8	16	19987	20002
Scaffold180	p1	(A)24	24	58500	58523		Scaffold6	p2	(TA)7	14	24942	24955
Scaffold181	p3	(TAA)5	15	2386	2400		Scaffold6	p3	(TAT)9	27	25941	25967
Scaffold181	p2	(AG)6	12	3956	3967		Scaffold6	p3	(TTA)5	15	25970	25984
Scaffold181	p2	(TA)6	12	7054	7065		Scaffold6	p3	(ATT)9	27	26017	26043
Scaffold181	p3	(TAC)5	15	10085	10099		Scaffold6	p2	(TA)7	14	35697	35710
Scaffold181	p3	(AGT)5	15	22604	22618		Scaffold6	p3	(TAG)5	15	39307	39321
Scaffold181	p3	(ATA)5	15	24512	24526		Scaffold6	p2	(TA)7	14	50947	50960
Scaffold181	p2	(TA)6	12	25402	25413		Scaffold6	p2	(TA)6	12	54860	54871
Scaffold181	p3	(CAT)21	63	56911	56973		Scaffold6	p1	(T)10	10	57374	57383
Scaffold181	p3	(CTA)11	33	64505	64537		Scaffold6	p2	(AT)6	12	59142	59153
Scaffold182	p2	(TA)6	12	178	189		Scaffold6	p1	(A)10	10	70339	70348
Scaffold182	p2	(TA)11	22	1635	1656		Scaffold6	p3	(CGA)9	27	90773	90799
Scaffold182	p3	(TTA)5	15	2366	2380		Scaffold6	p2	(TA)7	14	96540	96553
Scaffold182	p2	(TA)7	14	5142	5155		Scaffold6	p3	(TTA)5	15	99013	99027
Scaffold182	p3	(TAA)6	18	16432	16449		Scaffold6	p3	(ATA)5	15	104736	104750
Scaffold182	p1	(A)11	11	18941	18951		Scaffold6	p2	(AT)7	14	108999	109012
Scaffold182	p2	(TA)6	12	19059	19070		Scaffold6	p3	(TAC)5	15	112270	112284
Scaffold182	p2	(AT)6	12	27894	27905		Scaffold6	p3	(TCT)6	18	125518	125535
Scaffold182	p1	(T)10	10	28014	28023		Scaffold6	p3	(TTC)5	15	125556	125570
Scaffold182	p2	(AG)6	12	33195	33206		Scaffold6	p2	(TC)7	14	137905	137918
Scaffold182	p3	(AGT)5	15	35406	35420		Scaffold6	p1	(T)12	12	159096	159107
Scaffold182	p1	(C)15	15	66353	66367		Scaffold6	p1	(C)10	10	181324	181333
Scaffold183	p1	(T)10	10	492	501		Scaffold6	p1	(C)83	83	186897	186979
Scaffold183	p3	(ACA)5	15	25457	25471		Scaffold6	p1	(T)11	11	194022	194032
Scaffold183	p2	(AG)8	16	59595	59610		Scaffold6	p2	(GA)6	12	204425	204436
Scaffold183	p2	(CA)11	22	79504	79525		Scaffold6	p3	(CTA)5	15	210948	210962
Scaffold183	p1	(A)17	17	79798	79814		Scaffold6	p2	(TA)8	16	220613	220628
Scaffold184	p2	(TA)6	12	5683	5694		Scaffold6	p2	(TA)6	12	225435	225446
Scaffold184	p3	(TCT)6	18	13318	13335		Scaffold6	p2	(AT)8	16	231424	231439
Scaffold184	p2	(AG)7	14	25896	25909		Scaffold6	p2	(TA)8	16	235255	235270
Scaffold184	p3	(ATA)6	18	27517	27534		Scaffold6	p3	(ATA)5	15	248570	248584
Scaffold184	p2	(TA)6	12	37993	38004		Scaffold6	p2	(CT)6	12	252871	252882
Scaffold184	p2	(TA)7	14	50033	50046		Scaffold6	p3	(AGC)5	15	263346	263360
Scaffold184	p3	(TTA)5	15	53752	53766		Scaffold6	p3	(AGT)61	183	263361	263543
Scaffold184	p2	(AT)7	14	58534	58547		Scaffold6	p3	(TAC)13	39	291348	291386
Scaffold184	p3	(TTA)5	15	61139	61153		Scaffold6	p1	(C)14	14	291748	291761
Scaffold184	p2	(AT)7	14	66174	66187		Scaffold6	p1	(G)14	14	296687	296700
Scaffold184	p2	(TA)6	12	70260	70271		Scaffold6	p2	(AG)10	20	297390	297409
Scaffold184	p3	(ATT)5	15	70455	70469		Scaffold6	p2	(CT)7	14	299233	299246
Scaffold185	p3	(TAC)5	15	3670	3684		Scaffold6	p2	(CT)11	22	303944	303965
Scaffold185	p3	(TAA)5	15	5288	5302		Scaffold6	p2	(AT)6	12	357492	357503
Scaffold185	p2	(TA)6	12	10137	10148		Scaffold6	p3	(TAG)5	15	361913	361927
Scaffold185	p3	(TTA)6	18	22809	22826		Scaffold6	p2	(TA)6	12	373152	373163
Scaffold185	p2	(AT)10	20	29012	29031		Scaffold6	p1	(A)10	10	379538	379547
Scaffold185	p3	(TTA)5	15	31431	31445		Scaffold6	p3	(AGC)5	15	394621	394635
Scaffold185	p2	(AT)7	14	36229	36242		Scaffold6	p1	(C)18	18	397005	397022
Scaffold185	p3	(TAG)120	360	36491	36850		Scaffold6	p1	(T)10	10	453965	453974
Scaffold185	p3	(GTA)31	93	36853	36945		Scaffold6	p3	(AAG)6	18	480010	480027
Scaffold185	p2	(AT)7	14	38865	38878		Scaffold6	p3	(TTA)5	15	480604	480618
Scaffold185	p3	(TAC)5	15	40960	40974		Scaffold6	p2	(TA)6	12	484943	484954
Scaffold185	p2	(TA)6	12	45898	45909		Scaffold6	p3	(TTA)5	15	485441	485455
Scaffold185	p2	(TA)7	14	50058	50071		Scaffold6	p2	(AT)7	14	490223	490236
Scaffold185	p2	(AT)6	12	55074	55085		Scaffold6	p2	(TA)6	12	495297	495308
Scaffold185	p3	(ATA)5	15	55467	55481		Scaffold6	p3	(TAC)5	15	497564	497578
Scaffold185	p2	(AT)6	12	61533	61544		Scaffold6	p2	(TA)6	12	504788	504799
Scaffold185	p2	(TA)6	12	76791	76802		Scaffold6	p2	(TA)7	14	509070	509083
Scaffold185	p2	(AT)6	12	77066	77077		Scaffold6	p3	(ATA)5	15	513851	513865
Scaffold186	p3	(TTA)6	18	2335	2352		Scaffold6	p2	(TA)9	18	520667	520684
Scaffold186	p2	(AG)6	12	4755	4766		Scaffold6	p2	(TA)7	14	520700	520713
Scaffold186	p2	(TA)9	18	6345	6362		Scaffold6	p3	(AGT)5	15	521237	521251
Scaffold186	p2	(TA)10	20	6374	6393		Scaffold6	p2	(TA)7	14	525126	525139
Scaffold186	p3	(TAC)5	15	7249	7263		Scaffold6	p2	(GA)6	12	532222	532233
Scaffold186	p1	(T)10	10	11370	11379		Scaffold6	p3	(TAG)5	15	537332	537346
Scaffold186	p2	(TA)8	16	15044	15059		Scaffold6	p2	(TA)6	12	540187	540198
Scaffold186	p2	(TA)6	12	23528	23539		Scaffold6	p2	(TA)6	12	544480	544491
Scaffold186	p2	(AT)7	14	26857	26870		Scaffold6	p2	(AT)6	12	544755	544766
Scaffold186	p3	(AGT)5	15	33984	33998		Scaffold6	p2	(TA)6	12	550602	550613
Scaffold186	p2	(TA)6	12	37207	37218		Scaffold6	p2	(TA)10	20	563823	563842
Scaffold186	p3	(AGT)5	15	47975	47989		Scaffold6	p2	(TA)7	14	563858	563871
Scaffold186	p2	(TA)6	12	52622	52633		Scaffold6	p3	(AGT)5	15	564395	564409
Scaffold186	p2	(TA)9	18	55986	56003		Scaffold6	p1	(A)14	14	601076	601089
Scaffold186	p2	(AT)7	14	59334	59347		Scaffold6	p1	(T)10	10	633542	633551
Scaffold186	p2	(AT)6	12	59351	59362		Scaffold6	p3	(AAG)5	15	692665	692679
Scaffold186	p3	(TAA)5	15	70299	70313		Scaffold6	p4	(ATTG)25	100	714450	714549
Scaffold186	p2	(TA)6	12	72565	72576		Scaffold6	p2	(TA)6	12	714955	714966
Scaffold186	p3	(AGA)5	15	74810	74824		Scaffold6	p3	(TAC)5	15	733271	733285
Scaffold186	p3	(AAG)5	15	74848	74862		Scaffold6	p2	(TA)7	14	734512	734525
Scaffold186	p3	(TAG)5	15	75088	75102		Scaffold6	p2	(TA)6	12	771524	771535
Scaffold187	p2	(AT)7	14	2681	2694		Scaffold6	p2	(AT)6	12	782022	782033
Scaffold187	p3	(GAC)5	15	9250	9264		Scaffold6	p2	(AT)6	12	788814	788825
Scaffold187	p3	(GAC)8	24	9313	9336		Scaffold6	p2	(TA)6	12	799506	799517
Scaffold187	p2	(GA)6	12	23304	23315		Scaffold6	p2	(AC)100	200	825098	825297
Scaffold187	p3	(GCT)5	15	28073	28087		Scaffold6	p1	(A)14	14	825763	825776
Scaffold187	p3	(CCA)6	18	48117	48134		Scaffold6	p3	(CGC)8	24	829945	829968
Scaffold187	p1	(A)10	10	56171	56180		Scaffold6	p3	(CAC)9	27	831752	831778
Scaffold187	p3	(TGT)8	24	58302	58325		Scaffold6	p1	(A)15	15	837746	837760
Scaffold187	p1	(C)12	12	60228	60239		Scaffold6	p2	(TG)6	12	838132	838143
Scaffold187	p1	(C)10	10	60283	60292		Scaffold6	p3	(GTG)6	18	886333	886350
Scaffold187	p2	(TA)7	14	66832	66845		Scaffold6	p1	(C)15	15	935258	935272
Scaffold187	p3	(TAC)5	15	69219	69233		Scaffold6	p3	(GGT)5	15	938854	938868
Scaffold188	p2	(TA)7	14	1335	1348		Scaffold6	p2	(AT)6	12	948883	948894
Scaffold188	p1	(T)10	10	7927	7936		Scaffold6	p3	(CAC)5	15	1059310	1059324
Scaffold188	p3	(TAC)5	15	8957	8971		Scaffold6	p2	(TA)8	16	1059604	1059619
Scaffold188	p2	(TA)7	14	10587	10600		Scaffold6	p2	(AT)6	12	1059798	1059809
Scaffold188	p2	(TA)7	14	11608	11621		Scaffold6	p1	(T)10	10	1073495	1073504
Scaffold188	p3	(TTA)5	15	22609	22623		Scaffold6	p3	(GAA)5	15	1075160	1075174
Scaffold188	p2	(TA)6	12	32677	32688		Scaffold6	p3	(CGA)5	15	1102022	1102036
Scaffold188	p3	(TAG)5	15	37267	37281		Scaffold6	p3	(GTC)6	18	1108541	1108558
Scaffold188	p2	(TA)6	12	39169	39180		Scaffold6	p3	(TCA)8	24	1147209	1147232
Scaffold188	p2	(TA)6	12	41466	41477		Scaffold6	p3	(AGT)8	24	1147329	1147352
Scaffold188	p3	(TTA)5	15	45731	45745		Scaffold6	p2	(TA)6	12	1158276	1158287
Scaffold188	p2	(TA)7	14	58074	58087		Scaffold6	p3	(TAT)5	15	1158417	1158431
Scaffold188	p3	(ATA)5	15	62855	62869		Scaffold6	p2	(TA)6	12	1164878	1164889
Scaffold188	p2	(TA)7	14	68786	68799		Scaffold6	p3	(AAG)5	15	1170472	1170486
Scaffold188	p2	(TA)7	14	73154	73167		Scaffold6	p3	(AAG)6	18	1170508	1170525
Scaffold188	p2	(TA)8	16	73174	73189		Scaffold6	p3	(TAG)5	15	1170751	1170765
Scaffold188	p2	(TA)15	30	73200	73229		Scaffold6	p2	(TA)6	12	1173792	1173803
Scaffold189	p2	(TA)6	12	1215	1226		Scaffold6	p2	(TA)6	12	1177619	1177630
Scaffold189	p2	(TA)6	12	5114	5125		Scaffold6	p2	(TA)6	12	1183040	1183051
Scaffold189	p2	(TA)8	16	7033	7048		Scaffold6	p2	(TA)6	12	1183180	1183191
Scaffold189	p2	(AT)10	20	7898	7917		Scaffold6	p2	(TA)9	18	1186453	1186470
Scaffold189	p2	(AT)13	26	7929	7954		Scaffold6	p2	(TA)9	18	1186511	1186528
Scaffold189	p2	(TA)9	18	8045	8062		Scaffold6	p2	(TA)10	20	1186540	1186559
Scaffold189	p3	(TTC)5	15	14572	14586		Scaffold6	p2	(TA)10	20	1186571	1186590
Scaffold189	p2	(TA)6	12	16318	16329		Scaffold6	p2	(TA)10	20	1186753	1186772
Scaffold189	p1	(T)18	18	22626	22643		Scaffold6	p3	(CTA)5	15	1197689	1197703
Scaffold189	p2	(TA)6	12	31208	31219		Scaffold6	p2	(TA)8	16	1206737	1206752
Scaffold189	p2	(AT)6	12	33732	33743		Scaffold6	p2	(TA)7	14	1206761	1206774
Scaffold189	p3	(AGT)5	15	35573	35587		Scaffold6	p2	(TA)7	14	1244739	1244752
Scaffold189	p2	(TA)9	18	35661	35678		Scaffold6	p3	(ATA)5	15	1249520	1249534
Scaffold189	p2	(AT)6	12	42130	42141		Scaffold6	p2	(TA)6	12	1256116	1256127
Scaffold189	p2	(TA)7	14	42895	42908		Scaffold6	p4	(ATGT)5	20	1272080	1272099
Scaffold189	p3	(ATA)5	15	47676	47690		Scaffold6	p2	(GA)7	14	1276110	1276123
Scaffold19	p3	(AGT)5	15	1579	1593		Scaffold6	p1	(A)10	10	1277289	1277298
Scaffold19	p2	(TA)6	12	7501	7512		Scaffold6	p6	(CAACAG)10	60	1297460	1297519
Scaffold19	p2	(TA)6	12	10695	10706		Scaffold6	p1	(A)10	10	1302197	1302206
Scaffold19	p2	(TA)6	12	14950	14961		Scaffold6	p3	(GTG)5	15	1341977	1341991
Scaffold19	p2	(TA)8	16	16024	16039		Scaffold6	p3	(TAG)5	15	1378567	1378581
Scaffold19	p2	(TA)10	20	16048	16067		Scaffold6	p2	(TC)6	12	1386506	1386517
Scaffold19	p2	(TA)6	12	17903	17914		Scaffold6	p3	(AGA)6	18	1402163	1402180
Scaffold19	p2	(TA)6	12	21792	21803		Scaffold6	p2	(TA)6	12	1406590	1406601
Scaffold19	p2	(AT)7	14	26942	26955		Scaffold6	p3	(ACA)5	15	1428488	1428502
Scaffold19	p1	(T)10	10	27064	27073		Scaffold6	p3	(AGT)5	15	1442494	1442508
Scaffold19	p2	(AT)6	12	30942	30953		Scaffold6	p3	(ATA)5	15	1456091	1456105
Scaffold19	p2	(TA)6	12	33719	33730		Scaffold6	p3	(TCT)6	18	1463908	1463925
Scaffold19	p2	(TA)6	12	33995	34006		Scaffold6	p3	(TTC)5	15	1463946	1463960
Scaffold19	p2	(TA)6	12	63122	63133		Scaffold6	p3	(TCT)6	18	1470826	1470843
Scaffold19	p2	(TA)7	14	67991	68004		Scaffold6	p3	(TTC)5	15	1470864	1470878
Scaffold19	p2	(TA)8	16	70575	70590		Scaffold6	p3	(AGT)5	15	1526414	1526428
Scaffold19	p3	(TTA)5	15	73049	73063		Scaffold6	p1	(A)11	11	1538519	1538529
Scaffold19	p3	(TAG)8	24	78455	78478		Scaffold6	p3	(GTT)8	24	1583604	1583627
Scaffold19	p2	(TA)8	16	80161	80176		Scaffold6	p1	(G)37	37	1584921	1584957
Scaffold19	p3	(TTA)5	15	87505	87519		Scaffold6	p1	(G)128	128	1584959	1585086
Scaffold19	p3	(AGT)5	15	93897	93911		Scaffold6	p1	(G)271	271	1585088	1585358
Scaffold19	p2	(AT)6	12	99761	99772		Scaffold6	p1	(G)35	35	1585360	1585394
Scaffold19	p2	(TA)7	14	117482	117495		Scaffold6	p1	(G)10	10	1585396	1585405
Scaffold19	p2	(TA)6	12	119465	119476		Scaffold6	p1	(G)10	10	1585411	1585420
Scaffold19	p3	(TTA)6	18	123437	123454		Scaffold6	p3	(CAG)5	15	1610640	1610654
Scaffold19	p2	(AG)6	12	125857	125868		Scaffold6	p3	(CAA)10	30	1617802	1617831
Scaffold19	p3	(GCT)6	18	160287	160304		Scaffold6	p3	(CAG)8	24	1617832	1617855
Scaffold19	p3	(TGG)6	18	177463	177480		Scaffold6	p2	(TG)7	14	1621929	1621942
Scaffold19	p1	(A)10	10	193099	193108		Scaffold6	p3	(CGA)6	18	1630615	1630632
Scaffold19	p1	(G)20	20	194041	194060		Scaffold6	p2	(GT)9	18	1631583	1631600
Scaffold19	p1	(G)12	12	205889	205900		Scaffold6	p3	(AGA)5	15	1640861	1640875
Scaffold19	p1	(G)15	15	206703	206717		Scaffold6	p3	(AAG)5	15	1640899	1640913
Scaffold19	p2	(TC)8	16	225656	225671		Scaffold6	p2	(TA)6	12	1641050	1641061
Scaffold19	p2	(GA)6	12	225672	225683		Scaffold6	p3	(TTA)5	15	1644149	1644163
Scaffold19	p1	(G)12	12	226047	226058		Scaffold6	p3	(TAG)5	15	1649788	1649802
Scaffold19	p3	(CTT)6	18	227532	227549		Scaffold6	p2	(TA)6	12	1652850	1652861
Scaffold19	p3	(TGA)5	15	260946	260960		Scaffold6	p3	(TTC)6	18	1661821	1661838
Scaffold19	p3	(TGG)6	18	264065	264082		Scaffold6	p1	(A)22	22	1663314	1663335
Scaffold19	p3	(GCT)5	15	303887	303901		Scaffold6	p1	(T)10	10	1685574	1685583
Scaffold19	p3	(TCT)5	15	314216	314230		Scaffold6	p1	(T)10	10	1687984	1687993
Scaffold19	p3	(AGA)5	15	319734	319748		Scaffold6	p3	(CAC)5	15	1720649	1720663
Scaffold19	p1	(T)11	11	335016	335026		Scaffold6	p3	(CTA)5	15	1757446	1757460
Scaffold19	p2	(TA)9	18	337852	337869		Scaffold6	p3	(TCT)6	18	1757685	1757702
Scaffold19	p2	(TA)6	12	339496	339507		Scaffold6	p3	(TTC)5	15	1757723	1757737
Scaffold19	p2	(TA)6	12	353677	353688		Scaffold6	p3	(TTA)5	15	1758650	1758664
Scaffold19	p2	(AT)6	12	353859	353870		Scaffold6	p3	(AGA)7	21	1765860	1765880
Scaffold19	p2	(TA)6	12	362158	362169		Scaffold6	p3	(AAG)6	18	1765895	1765912
Scaffold19	p2	(TA)10	20	363667	363686		Scaffold6	p3	(TAG)5	15	1766138	1766152
Scaffold19	p2	(TA)8	16	363695	363710		Scaffold6	p3	(CTA)5	15	1777894	1777908
Scaffold19	p2	(TA)7	14	363713	363726		Scaffold6	p3	(AGT)5	15	1781475	1781489
Scaffold19	p2	(AT)6	12	363958	363969		Scaffold6	p3	(ACT)31	93	1801657	1801749
Scaffold19	p2	(TA)6	12	365193	365204		Scaffold6	p2	(CA)6	12	1816531	1816542
Scaffold19	p2	(AT)6	12	365675	365686		Scaffold6	p3	(AGT)6	18	1817278	1817295
Scaffold19	p1	(T)10	10	366959	366968		Scaffold6	p2	(AG)10	20	1817937	1817956
Scaffold19	p2	(TA)6	12	370990	371001		Scaffold6	p1	(A)20	20	1918352	1918371
Scaffold19	p3	(AGA)5	15	373581	373595		Scaffold6	p1	(G)10	10	1920256	1920265
Scaffold19	p3	(AAG)6	18	373616	373633		Scaffold6	p2	(CA)16	32	1925700	1925731
Scaffold19	p1	(T)12	12	393183	393194		Scaffold6	p1	(C)11	11	1931340	1931350
Scaffold19	p2	(TA)6	12	394063	394074		Scaffold6	p4	(CGAG)5	20	1933836	1933855
Scaffold19	p2	(AT)8	16	399847	399862		Scaffold6	p4	(TGCA)5	20	1933859	1933878
Scaffold190	p2	(TA)6	12	2356	2367		Scaffold6	p1	(T)29	29	1943116	1943144
Scaffold190	p2	(AT)6	12	4887	4898		Scaffold6	p3	(CAC)5	15	1943896	1943910
Scaffold190	p2	(TA)8	16	14345	14360		Scaffold6	p3	(TTC)5	15	1946960	1946974
Scaffold190	p3	(TAG)5	15	24688	24702		Scaffold6	p3	(CCA)9	27	1990124	1990150
Scaffold190	p2	(AT)6	12	38194	38205		Scaffold6	p3	(CGA)5	15	1998720	1998734
Scaffold190	p2	(AT)6	12	45207	45218		Scaffold6	p3	(CAA)18	54	1999249	1999302
Scaffold190	p2	(TA)6	12	56137	56148		Scaffold6	p3	(CAG)8	24	1999330	1999353
Scaffold190	p1	(A)10	10	63731	63740		Scaffold6	p1	(T)11	11	2000595	2000605
Scaffold191	p2	(TA)6	12	651	662		Scaffold6	p2	(TA)6	12	2032035	2032046
Scaffold191	p3	(ACA)35	105	10612	10716		Scaffold6	p3	(TCT)6	18	2048371	2048388
Scaffold191	p3	(GGC)5	15	12507	12521		Scaffold6	p3	(TAG)5	15	2074698	2074712
Scaffold191	p3	(GGC)5	15	12794	12808		Scaffold6	p3	(TAC)5	15	2076696	2076710
Scaffold191	p1	(C)16	16	13119	13134		Scaffold6	p3	(TAG)123	369	2082689	2083057
Scaffold191	p2	(TA)6	12	35151	35162		Scaffold6	p2	(TA)8	16	2087581	2087596
Scaffold191	p2	(TA)6	12	38591	38602		Scaffold6	p2	(AT)10	20	2087995	2088014
Scaffold191	p3	(TTA)5	15	39635	39649		Scaffold6	p3	(TAC)5	15	2088088	2088102
Scaffold191	p2	(TA)7	14	44839	44852		Scaffold6	p2	(AT)19	38	2088758	2088795
Scaffold191	p2	(TA)6	12	46512	46523		Scaffold6	p2	(TA)11	22	2089700	2089721
Scaffold191	p2	(TA)7	14	49277	49290		Scaffold6	p2	(TA)6	12	2092516	2092527
Scaffold191	p3	(AGT)5	15	60004	60018		Scaffold6	p2	(TA)6	12	2096770	2096781
Scaffold191	p1	(A)38	38	60063	60100		Scaffold6	p2	(TA)6	12	2104506	2104517
Scaffold191	p2	(TA)6	12	65243	65254		Scaffold6	p3	(TAC)5	15	2107642	2107656
Scaffold191	p2	(TA)7	14	68882	68895		Scaffold6	p3	(CTA)5	15	2115378	2115392
Scaffold191	p2	(TA)7	14	72554	72567		Scaffold6	p3	(TCT)6	18	2115617	2115634
Scaffold192	p2	(TA)7	14	364	377		Scaffold6	p2	(TA)6	12	2124194	2124205
Scaffold192	p3	(TTA)5	15	9304	9318		Scaffold6	p3	(TAA)5	15	2129015	2129029
Scaffold192	p2	(AT)7	14	14086	14099		Scaffold6	p2	(AT)8	16	2130693	2130708
Scaffold192	p2	(TA)6	12	18097	18108		Scaffold6	p2	(TA)7	14	2133866	2133879
Scaffold192	p3	(ATA)5	15	24299	24313		Scaffold6	p2	(TA)10	20	2143814	2143833
Scaffold192	p3	(TAA)5	15	31565	31579		Scaffold6	p2	(TA)6	12	2143842	2143853
Scaffold192	p2	(AT)6	12	33758	33769		Scaffold6	p2	(TA)6	12	2143858	2143869
Scaffold192	p3	(TCG)5	15	44768	44782		Scaffold6	p2	(TA)6	12	2145678	2145689
Scaffold193	p3	(CCA)5	15	17168	17182		Scaffold6	p3	(TTA)5	15	2149148	2149162
Scaffold193	p3	(CCA)5	15	32534	32548		Scaffold6	p2	(TA)6	12	2156778	2156789
Scaffold193	p3	(TGG)8	24	32885	32908		Scaffold6	p2	(AT)6	12	2168917	2168928
Scaffold193	p1	(A)10	10	35581	35590		Scaffold6	p2	(AT)6	12	2173693	2173704
Scaffold194	p2	(AT)7	14	327	340		Scaffold6	p2	(TA)9	18	2177151	2177168
Scaffold194	p3	(TAG)7	21	589	609		Scaffold6	p2	(TA)6	12	2293968	2293979
Scaffold194	p3	(GAC)5	15	11566	11580		Scaffold6	p3	(TTA)6	18	2299816	2299833
Scaffold194	p1	(G)12	12	14056	14067		Scaffold6	p2	(TA)9	18	2304460	2304477
Scaffold194	p3	(ATG)5	15	18961	18975		Scaffold6	p2	(TA)6	12	2316303	2316314
Scaffold194	p2	(TA)6	12	43995	44006		Scaffold6	p2	(TA)6	12	2316977	2316988
Scaffold194	p2	(AT)7	14	49520	49533		Scaffold6	p2	(TA)6	12	2318648	2318659
Scaffold194	p3	(TAG)5	15	52485	52499		Scaffold6	p2	(TA)7	14	2329232	2329245
Scaffold194	p2	(AT)14	28	55288	55315		Scaffold6	p2	(TA)6	12	2334008	2334019
Scaffold194	p2	(AG)6	12	59285	59296		Scaffold6	p2	(TA)6	12	2338273	2338284
Scaffold194	p3	(ATA)6	18	60911	60928		Scaffold6	p2	(TA)6	12	2342154	2342165
Scaffold194	p2	(AT)8	16	66817	66832		Scaffold6	p2	(TA)8	16	2344290	2344305
Scaffold194	p2	(AT)8	16	70016	70031		Scaffold6	p2	(TA)10	20	2349858	2349877
Scaffold195	p2	(TA)7	14	882	895		Scaffold6	p2	(TA)8	16	2352326	2352341
Scaffold195	p3	(TTA)5	15	3341	3355		Scaffold6	p2	(AT)10	20	2354366	2354385
Scaffold195	p2	(AT)7	14	14149	14162		Scaffold6	p1	(G)12	12	2359651	2359662
Scaffold195	p2	(TA)6	12	15206	15217		Scaffold6	p6	(GAGGCA)6	36	2360316	2360351
Scaffold195	p2	(AT)8	16	16763	16778		Scaffold6	p1	(T)10	10	2362578	2362587
Scaffold195	p2	(TA)8	16	19279	19294		Scaffold6	p2	(TA)11	22	2375633	2375654
Scaffold195	p3	(TAG)9	27	23641	23667		Scaffold6	p2	(TA)9	18	2375666	2375683
Scaffold195	p2	(TA)6	12	24344	24355		Scaffold6	p2	(TA)6	12	2382046	2382057
Scaffold195	p2	(TA)6	12	31544	31555		Scaffold6	p2	(TA)6	12	2382322	2382333
Scaffold195	p2	(AT)6	12	44903	44914		Scaffold6	p2	(TA)6	12	2387307	2387318
Scaffold195	p2	(TA)6	12	61820	61831		Scaffold6	p3	(TTA)5	15	2397765	2397779
Scaffold195	p2	(TA)6	12	64429	64440		Scaffold6	p2	(AT)7	14	2402547	2402560
Scaffold195	p2	(TA)6	12	64830	64841		Scaffold6	p2	(AT)7	14	2404041	2404054
Scaffold195	p2	(TA)7	14	66889	66902		Scaffold6	p2	(TA)7	14	2411696	2411709
Scaffold195	p2	(TA)9	18	67688	67705		Scaffold6	p2	(AT)11	22	2413520	2413541
Scaffold195	p2	(TA)6	12	67854	67865		Scaffold6	p2	(AG)7	14	2413543	2413556
Scaffold196	p2	(TA)9	18	82	99		Scaffold6	p3	(TAG)67	201	2413581	2413781
Scaffold196	p3	(ATA)10	30	820	849		Scaffold6	p3	(TAC)30	90	2414002	2414091
Scaffold196	p2	(TA)7	14	990	1003		Scaffold6	p3	(TTA)5	15	2414463	2414477
Scaffold196	p2	(TA)6	12	7153	7164		Scaffold6	p3	(TAC)5	15	2419278	2419292
Scaffold196	p2	(TA)6	12	7496	7507		Scaffold6	p2	(AT)6	12	2428166	2428177
Scaffold196	p3	(GGT)5	15	17099	17113		Scaffold6	p3	(AGT)5	15	2435617	2435631
Scaffold196	p3	(AGT)5	15	36173	36187		Scaffold6	p2	(TA)7	14	2437657	2437670
Scaffold196	p1	(A)12	12	36232	36243		Scaffold6	p2	(TA)6	12	2441844	2441855
Scaffold196	p2	(TA)7	14	42620	42633		Scaffold6	p3	(AAT)6	18	2459170	2459187
Scaffold196	p2	(TA)6	12	45336	45347		Scaffold6	p2	(TA)6	12	2465939	2465950
Scaffold196	p3	(TAC)5	15	47873	47887		Scaffold6	p3	(ATT)5	15	2466134	2466148
Scaffold196	p2	(TA)6	12	51930	51941		Scaffold6	p2	(AT)6	12	2472837	2472848
Scaffold196	p2	(AT)8	16	56317	56332		Scaffold6	p1	(A)12	12	2473718	2473729
Scaffold196	p2	(AT)6	12	65678	65689		Scaffold6	p2	(TA)6	12	2482672	2482683
Scaffold196	p3	(ATA)9	27	65983	66009		Scaffold6	p3	(AGT)5	15	2489205	2489219
Scaffold196	p3	(AAT)5	15	66042	66056		Scaffold6	p2	(TA)6	12	2491612	2491623
Scaffold196	p3	(AAT)11	33	66060	66092		Scaffold6	p2	(TA)6	12	2495800	2495811
Scaffold196	p2	(TA)6	12	67077	67088		Scaffold6	p2	(AT)8	16	2501292	2501307
Scaffold196	p2	(AT)8	16	70204	70219		Scaffold6	p2	(TA)6	12	2502717	2502728
Scaffold197	p2	(TA)6	12	471	482		Scaffold6	p2	(TA)6	12	2503363	2503374
Scaffold197	p3	(TAA)5	15	5230	5244		Scaffold6	p2	(AT)8	16	2508364	2508379
Scaffold197	p2	(TA)6	12	18945	18956		Scaffold6	p2	(AT)6	12	2517725	2517736
Scaffold197	p2	(AT)6	12	21454	21465		Scaffold6	p3	(ATA)9	27	2518030	2518056
Scaffold197	p3	(CTA)5	15	23800	23814		Scaffold6	p3	(AAT)5	15	2518089	2518103
Scaffold197	p3	(AGT)5	15	31745	31759		Scaffold6	p3	(AAT)9	27	2518107	2518133
Scaffold197	p2	(TA)6	12	35070	35081		Scaffold6	p2	(TA)6	12	2524224	2524235
Scaffold197	p2	(TC)6	12	35262	35273		Scaffold7	p2	(AT)8	16	1980	1995
Scaffold197	p3	(CTA)6	18	35391	35408		Scaffold7	p2	(TA)6	12	2011	2022
Scaffold197	p3	(TAA)77	231	37246	37476		Scaffold7	p1	(T)11	11	2114	2124
Scaffold197	p2	(TA)7	14	43128	43141		Scaffold7	p2	(TA)6	12	3392	3403
Scaffold197	p2	(TA)6	12	45939	45950		Scaffold7	p2	(TA)6	12	5159	5170
Scaffold197	p2	(TA)6	12	48267	48278		Scaffold7	p3	(TTA)5	15	6187	6201
Scaffold197	p2	(TA)6	12	52523	52534		Scaffold7	p3	(ATT)9	27	6234	6260
Scaffold198	p6	(CCTAAC)14	84	1	84		Scaffold7	p2	(AT)6	12	6556	6567
Scaffold198	p1	(T)20	20	270	289		Scaffold7	p2	(AT)8	16	15913	15928
Scaffold198	p1	(T)19	19	329	347		Scaffold7	p2	(AT)8	16	19878	19893
Scaffold198	p2	(TA)7	14	498	511		Scaffold7	p3	(TTA)6	18	33852	33869
Scaffold198	p2	(AT)6	12	7131	7142		Scaffold7	p2	(TA)7	14	36921	36934
Scaffold198	p2	(TA)6	12	7161	7172		Scaffold7	p3	(CAC)5	15	60787	60801
Scaffold198	p3	(TAG)6	18	9179	9196		Scaffold7	p3	(TCG)5	15	68489	68503
Scaffold198	p1	(T)12	12	13737	13748		Scaffold7	p3	(TCG)5	15	68609	68623
Scaffold198	p3	(TCT)5	15	13982	13996		Scaffold7	p3	(TCG)6	18	79691	79708
Scaffold198	p2	(TA)6	12	15119	15130		Scaffold7	p1	(G)21	21	81591	81611
Scaffold198	p2	(AT)6	12	17079	17090		Scaffold7	p3	(ACA)5	15	88488	88502
Scaffold198	p3	(TAT)18	54	17088	17141		Scaffold7	p2	(CA)7	14	92799	92812
Scaffold198	p2	(AT)6	12	19130	19141		Scaffold7	p1	(C)28	28	99729	99756
[truncated: 4,310 more rows]
